# Supplementary material for: Nerpa: A Tool for Discovering Biosynthetic Gene Clusters of Bacterial Nonribosomal Peptides
Source: Metabolites. 2021 Oct 11;11(10):693. doi: 10.3390/metabo11100693 (PMC8541647; doi:10.3390/metabo11100693)
Supplement: Supplementary file 1 [file metabolites-11-00693-s001.zip]

Archive with 4 entries (3 files):
- supplement-metabolites-1399960/
- supplement-metabolites-1399960/Supplementary_File_S1.tsv
- supplement-metabolites-1399960/Supplementary_File_S2.tsv
- supplement-metabolites-1399960/Supplementary_Material.pdf
