# Supplementary material for: Nerpa: A Tool for Discovering Biosynthetic Gene Clusters of Bacterial Nonribosomal Peptides
Source: Metabolites. 2021 Oct 11;11(10):693. doi: 10.3390/metabo11100693 (PMC8541647; doi:10.3390/metabo11100693)
Supplement: Supplementary file 1 [file metabolites-11-00693-s001.zip › supplement-metabolites-1399960/Supplementary_File_S1.tsv]

Score	Structure ID (pNRPdb)	Compound	Producer	Genome ID (GenBank)	Organism
64.36	NPA000313	Syringopeptin SP508 A	Pseudomonas syringae	GCA_900103225.1	Pseudomonas congelans strain DSM 14939
56.15	PNPdb00731	Fuscopeptin_A_Fuscopeptin_A	Pseudomonas fuscovaginae Upb264	GCA_900105475.1	Pseudomonas asplenii strain ATCC 23835
46.96	BGC0000329.0	corpeptin A	Pseudomonas corrugata	GCA_001708425.1	Pseudomonas corrugata strain RM1-1-4
44.43	NPA020327	Tolaasin I	Pseudomonas tolaasii	GCA_002813445.1	Pseudomonas tolaasii NCPPB 2192 Ga0070648_11
43.03	BGC0000447.1	tolaasin F	Pseudomonas costantinii	GCA_900105975.1	Pseudomonas palleroniana strain BS3265
41.95	PNPdb04964	Syringopeptin_SP25-A;_Syringopeptin_25-A	Pseudomonas syringae	GCA_016694755.2	Pseudomonas syringae strain BIM B-268
41	BGC0000315.3	CDA3a	Streptomyces coelicolor A3(2)	GCA_003112595.1	Streptomyces rubrogriseus NBRC 15455
37.72	BGC0000452.0	tyrocidine	Brevibacillus brevis NBRC 100599	GCA_006539065.1	Brevibacillus parabrevis NBRC 12334
37.53	NPA003670	Teicoplanin A2-2	Actinoplanes teichomyceticus	GCA_003711105.1	Actinoplanes teichomyceticus ATCC 31121
34.61	BGC0000464.0	xenoamicin A	Xenorhabdus doucetiae	GCA_900113945.1	Xenorhabdus mauleonii strain DSM 17908
34.47	NPA027161	Keratinimicin A	Amycolatopsis keratiniphila NRRL B24117	GCA_014191255.1	Amycolatopsis bartoniae strain DSM 45807 Ga0264263_01
33.33	BGC0000464.1	xenoamicin B	Xenorhabdus doucetiae	GCA_002632615.1	Xenorhabdus miraniensis strain DSM 17902 Xmir_1
30.72	NPA015860	Tridecaptin A1	Paenibacillus terrae NRRL B-30644	GCA_000785455.1	Paenibacillus polymyxa strain CF05
30.65	NPA008465	Iturin A-7	Bacillus subtilis	GCA_012225885.1	Bacillus tequilensis strain EA-CB0015
28.68	NPA007111	CB-182350	Streptomyces fradiae	GCA_013409565.1	Streptomyces fulvorobeus strain DSM 41455 Ga0265265_01
28.66	BGC0001842.0	gacamide A	Pseudomonas fluorescens Pf0-1	GCA_014863585.1	Pseudomonas gozinkensis strain IzPS32d
27.98	BGC0000385.0	lysobactin	Lysobacter sp. ATCC 53042	GCA_002355975.1	Lysobacter enzymogenes
27.62	NPA019783	Lokisin	Pseudomonas sp. (DSS41)	GCA_002287825.1	Pseudomonas moraviensis strain TYU6
27.55	PNPdb02995	SNA_60-367_SNA_60-367-7	Bacillus cereus	GCA_000009045.1	Bacillus subtilis subsp. subtilis str. 168
27.35	BGC0000461.0	WAP-8294A2	Lysobacter enzymogenes	GCA_002355295.1	Lysobacter capsici strain KNU-14
27.31	NPA011095	Ohmyungsamycin A	Streptomyces sp.	GCA_013364095.1	Streptomyces harbinensis strain NA02264
26.96	NPA015888	Mycosubtilin D	Bacillus sp. SNA-60-367	GCA_000742675.1	Bacillus atrophaeus subsp. globigii strain BSS
26.9	PNPdb00125	Amphisin_Amphisin	Pseudomonas sp. strain DSS73	GCA_013433315.1	Pseudomonas crudilactis strain UCMA 17988
26.47	BGC0000400.0	paenibacterin	Paenibacillus sp. OSY-SE	GCA_017052585.1	Paenibacillus apiarius strain MW-14
26.44	NPA025698	Flesusid A	Photorhabdus laumondii PB45.5	GCA_001684335.1	Photorhabdus namnaonensis strain PB45.5
26.35	BGC0001153.0	polymyxin B	Paenibacillus polymyxa	GCA_001477135.1	Paenibacillus jamilae strain NS115
25	NPA026739	Atratumycin	Streptomyces atratus SCSIO ZH16	GCA_003330865.1	Streptomyces atratus strain SCSIO_ZH16
24.19	PNPdb02425	Stendomycin_Stendomycin	Streptomyces antimycoticus	GCA_000158915.1	Streptomyces hygroscopicus ATCC 53653
23.91	BGC0000354.1	friulimicin B	Actinoplanes friuliensis	GCA_000494755.1	Actinoplanes friuliensis DSM 7358
23.2	NPA021732	Taromycin B	Saccharomonospora sp. CNQ-490	GCA_000023865.1	Saccharomonospora viridis DSM 43017
20.94	NPA000461	[Ile7]-surfactin	Bacillus sp. SNA-60-367	GCA_000742675.1	Bacillus atrophaeus subsp. globigii strain BSS
20.85	NPA020256	Kolossin A	Photorhabdus luminescens	GCA_000196155.1	Photorhabdus luminescens subsp. laumondii TTO1
20.77	PNPdb02821	Antibiotic_A_54556_Antibiotic_A_54556B	Streptomyces hawaiiensis NRRL 15010	GCA_004803895.1	Streptomyces hawaiiensis strain ATCC 12236
20.51	NPA003333	Lichenysin G13	Bacillus licheniformis IM 1307	GCA_000011645.1	Bacillus licheniformis ATCC 14580
20.42	BGC0000433.0	surfactin	Bacillus velezensis FZB42	GCA_000009045.1	Bacillus subtilis subsp. subtilis str. 168
19.67	PNPdb04019	2-Bromo-dechlorosyringomycin-E	Pseudomonas syringae	GCA_900103225.1	Pseudomonas congelans strain DSM 14939
19.42	NPA023003	Actinomycin D1	Streptomyces sp. LHW52447	GCA_001434355.1	Streptomyces anulatus strain ATCC 11523
19.39	BGC0001406.0	telomycin	Streptomyces canus	GCA_002556545.1	Streptomyces formicae strain KY5
19.36	NPA026208	Bananamide F	Pseudomonas sp. COW3	GCA_900105485.1	Pseudomonas granadensis strain LMG 27940
19.05	NPA000971	KB425796-A	Paenibacillus sp. 530603	GCA_007066085.1	Paenibacillus thiaminolyticus strain NRRL B-4156
19	BGC0000367.0	gramicidin	Brevibacillus brevis NBRC 100599	GCA_003710935.1	Brevibacillus gelatini strain DSM 100115
18.56	NPA013392	Szentiamide	Xenorhabdus szentirmaii DSM 16338T S	GCA_002632585.1	Xenorhabdus szentirmaii DSM 16338 Xsze_1
18.41	NPA005449	Halobacillin	Bacillus sp. (CND-914)	GCA_008180465.1	Bacillus swezeyi strain CH43_1T
17.6	PNPdb03908	Bromo-dechlorosyringotoxin	Pseudomonas syringae	GCA_900108595.1	Pseudomonas fuscovaginae strain LMG 2158
17.56	PNPdb02925	Pseudomycin_C_Pseudomycin_C	Pseudomonas syringae	GCA_000517305.1	Pseudomonas cichorii JBC1
16.36	BGC0000314.0	bromoalterochromide A	Pseudoalteromonas piscicida JCM 20779	GCA_012641745.1	Pseudoalteromonas peptidolytica strain DSM 14001
16.22	PNPdb03022	Heptadepsin_Heptadepsin	Paenibacillus sp. BML771-113F9	GCA_000236805.2	Paenibacillus peoriae KCTC 3763 plasmid pKHS01
15.91	NPA027789	Holrhizin A	Burkholderia rhizoxinica	GCA_000198775.1	Burkholderia rhizoxinica HKI 454
15.82	NPA022444	Thermoactinoamide A	Thermoactinomyces vulgaris	GCA_005886755.1	Thermoactinomyces vulgaris strain 2H
15.06	PNPdb02994	Pyoverdin_C57H85N17O24_Pyoverdin_C57H85N17O24	Pseudomonas fluorescens	GCA_000263675.2	Pseudomonas lactis strain SS101
14.9	BGC0001214.4	marformycin E	Streptomyces drozdowiczii	GCA_014656275.1	Streptomyces umbrinus JCM 4958
14.76	NPA012441	Quinomycin G	Streptomyces sp. LS298	GCA_001482415.1	Streptomyces silvensis strain ATCC 53525
14.68	PNPdb02442	Myxochromide_A_Myxochromide_A1	Myxococcus virescens, Myxococcus flavescens and Myxococcus xanthus	GCA_010894475.1	Myxococcus vastator strain AM301 NODE_1000_length_341_cov_13.5748
14.58	PNPdb03137	Syringostatin_Syringostatin_B	Pseudomonas syringae var. syringae	GCA_900105475.1	Pseudomonas asplenii strain ATCC 23835
14.55	NPA010602	Tsukubachelin	Streptomyces sp. TM-74	GCA_011045015.1	Streptomyces scabichelini strain HC44
14.47	NPA028627	Virginiafactin B	Pseudomonas sp. QS1027	GCA_013374995.1	Pseudomonas eucalypticola strain NP-1
14.31	NPA026819	WBP-29479A1	Lysobacter antibioticus	GCA_001442745.1	Lysobacter antibioticus strain 76
14.28	PNPdb01670	Pyoverdin_C52H75N15O23_Pyoverdin_C52H75N15O23	Pseudomonas aureofaciens	GCA_900105935.1	Pseudomonas costantinii strain BS2773
14.1	NPA024414	Sunshinamide	Gynuella sunshinyii	GCA_000940805.1	Gynuella sunshinyii YC6258
14.1	PNPdb01323	Pseudobactin_7SR_Pseudobactin_7SR1	Pseudomonas sp. 7SR1 and Pseudomonas fluorescens P19	GCA_900105155.1	Pseudomonas prosekii strain LMG 26867
13.88	NPA014983	<L-MeSer7>Microcystin-LR	Microcystis sp.	GCA_000010625.1	Microcystis aeruginosa NIES-843
13.72	NPA024686	Nunamycin	Pseudomonas fluorescens In5	GCA_016694755.2	Pseudomonas syringae strain BIM B-268
13.65	NPA005598	Chaiyaphumine D	Xenorhabdus sp. PB61	GCA_001721185.1	Xenorhabdus hominickii strain ANU1
13.55	PNPdb00992	WS_9326A_2''S,3''-Dihydro	Streptomyces violaceoniger sp. No. 9326	GCA_006716135.1	Streptomyces asterosporus strain DSM 41452
13.34	PNPdb02414	Pyoverdin_C45H63N11O24_Pyoverdin_C45H63N11O24	Pseudomonas syringae and Pseudomonas viridiflava	GCA_000007805.1	Pseudomonas syringae pv. tomato str. DC3000
13.26	BGC0001423.0	myxochromide C	Myxococcus hansupus	GCA_000280925.3	Myxococcus hansupus strain mixupus
13.21	NPA020284	Entolysin A	Pseudomonas entomophila	GCA_000026105.1	Pseudomonas entomophila str. L48
13.17	PNPdb02518	Pyoverdin_Pt_A_Pyoverdin_Pt_A	Pseudomonas tolaasii NCPPB 2192	GCA_002813445.1	Pseudomonas tolaasii NCPPB 2192 Ga0070648_11
13.02	NPA019926	Turgichelin	Streptomyces antibioticus NBRC 13838	GCA_002154675.1	Streptomyces reticuliscabiei strain NRRL B-24446
12.76	NPA002702	Ngercheumicin	Photobacterium sp.	GCA_000695255.1	Photobacterium galatheae strain S2753
12.21	BGC0001230.3	salinamide D	Streptomyces sp. CNB091	GCA_000497445.1	Streptomyces roseochromogenes subsp. oscitans DS 12.976
12.19	NPA014995	Tsukubachelin B	Streptomyces sp. TM-74	GCA_001700515.1	Streptomyces lushanensis strain NRRL B-24994
11.88	NPA000288	Exochelin MS	Mycobacterium smegmatis	GCA_003254575.1	Mycobacterium kyogaense strain NCTC 11659 NODE_100_length_1402_cov_26.7161
11.69	NPA024438	Stephensiolide F	Serratia sp.	GCA_017309605.1	Serratia ureilytica strain T6
11.64	PNPdb03200	Isopyoverdin_Pp_CFML_90-44_Isopyoverdin_Pp_CFML_90-44	Pseudomonas putida CFML 90-44	GCA_003671975.1	Pseudomonas monteilii strain B5
11.51	NPA025697	Silalthride	Photorhabdus laumondii PB45.5	GCA_001684335.1	Photorhabdus namnaonensis strain PB45.5
11.33	PNPdb00667	Corrugatin_Corrugatin	Pseudomonas corrugata	GCA_017167985.1	Pseudomonas toyotomiensis strain SM2
10.46	BGC0001344.0	tubulysin A	Cystobacter sp. SBCb004	GCA_001887355.1	Cystobacter ferrugineus strain Cbfe23
10.24	NPA011810	Gageotetrin C	Bacillus sp. SNA-60-367	GCA_001534785.1	Bacillus subtilis subsp. inaquosorum strain DE111
10.11	BGC0000463.0	xantholysin A	Pseudomonas putida	GCA_000498975.2	Pseudomonas soli strain SJ10
10.08	NPA020363	Serobactin A	Herbaspirillum seropedicae	GCA_001040945.1	Herbaspirillum seropedicae strain Z67
9.94	NPA015869	Dragomabin	Lyngbya majuscula	GCA_000211815.1	Lyngbya majuscula 3L
9.84	PNPdb02000	Amycolachrome_Amycolachrome	Amycolatopsis orientalis	GCA_000371885.1	Amycolatopsis methanolica 239
9.6	NPA014042	Spumigin C	Nodularia spumigena AV1	GCA_000340565.3	Nodularia spumigena CCY9414
9.15	PNPdb00268	Microcystin_Microcystin_RA	Microcystis aeruginosa and other cyanobacteria. Now also being found increasingly in the marine environment	GCA_000010625.1	Microcystis aeruginosa NIES-843
9.15	PNPdb01021	Pyoverdin_PL7_Pyoverdin_PL7	Pseudomonas fluorescens PL7	GCA_002287825.1	Pseudomonas moraviensis strain TYU6
9.09	NPA025299	Sarpeptin A	Streptomyces sp. KO-7888	GCA_001267885.1	Streptomyces ambofaciens ATCC 23877
9.07	PNPdb03245	Verucopeptin_Verucopeptin	Actinomadura verrucospora Q886-2 and Streptomyces sp. KUSC-A08	GCA_005889745.1	Actinomadura geliboluensis strain A8036 NODE_1005_length_4104_cov_6.01685
8.88	NPA018862	Mutanobactin A	Streptococcus mutans UA159	GCA_001558215.1	Streptococcus mutans strain NG8
8.77	NPA019100	Chrondramide 13C	Chondromyces sp. MSr9030	GCA_001189295.1	Chondromyces crocatus strain Cm c5
8.59	PNPdb02199	Pyoverdin_CHAO_Pyoverdin_CHAO	Pseudomonas fluorescens	GCA_014524625.1	Pseudomonas chlororaphis strain qlu-1
8.59	PNPdb01157	Marinobactins_Marinobactin_B	Marinobacter sp. strains DS40M6 and DS40M8	GCA_000364845.1	Marinobacter nanhaiticus D15-8W
8.43	NPA001810	Tumescenamide B	Streptomyces tumescens YM23-260	GCA_003389455.1	Streptomyces sp. NEAU-D10 C1547
8.41	PNPdb02340	Pyoverdin_96-318_Pyoverdin_96-318	Pseudomonas sp. 96-318	GCA_013385965.1	Pseudomonas edaphica strain B7002
8.32	NPA024437	WS9326G	Streptomyces asterosporus DSM 41452	GCA_014649115.1	Streptomyces eurythermus JCM 4206
8.1	BGC0001132.0	xenotetrapeptide	Xenorhabdus nematophila ATCC 19061	GCA_014295015.1	Xenorhabdus nematophila strain SII
8.07	PNPdb02632	Yunnanmycin_Yunnanmycin	Streptomyces sp. 2321	GCA_000961885.1	Streptomyces rubellomurinus strain ATCC 31215
8.06	NPA006372	Kurstakin 1	Bacillus thuringiensis kurstaki HD-1	GCA_000021205.1	Bacillus cereus B4264
7.95	BGC0000393.0	myxoprincomide-c506	Myxococcus xanthus DK 1622	GCA_000012685.1	Myxococcus xanthus DK 1622
7.89	NPA019114	Taxlllaid G	Xenorhabdus indica	GCA_003386665.1	Xenorhabdus cabanillasii strain DSM 17905 Ga0236269_11
7.88	BGC0001763.0	rufomycin	Streptomyces atratus	GCA_003330865.1	Streptomyces atratus strain SCSIO_ZH16
7.64	BGC0000465.0	xenortide A	Xenorhabdus nematophila ATCC 19061	GCA_014295015.1	Xenorhabdus nematophila strain SII
7.52	BGC0000386.1	malleobactin B	Burkholderia thailandensis E264	GCA_000012365.1	Burkholderia thailandensis E264
7.49	NPA022111	Oxachelin C	Streptomyces sp. RM-14-6	GCA_001513975.1	Streptomyces curacoi strain DSM 40107
7.31	PNPdb00260	Bottromycin_B1_Bottromycin_B1	Streptomyces scabiei	GCA_001008345.1	Streptomyces showdoensis strain ATCC 15227 ATCC_15227_cotig_1
7.29	BGC0001133.0	taxlllaid A	Xenorhabdus bovienii SS-2004	GCA_001721185.1	Xenorhabdus hominickii strain ANU1
7.11	NPA001552	PAX9	Xenorhabdus nematophila (strain HGB081)	GCA_002127535.1	Xenorhabdus vietnamensis strain DSM 22392 Xvie_1
7.06	NPA005806	NW-G09	Streptomyces alboflavus 313	GCA_014646335.1	Streptomyces lasiicapitis CGMCC 4.7349
6.95	NPA028364	Rimosamide A	Streptomyces rimosus NRRL B-2659	GCA_003429565.1	Streptomyces sp. NEAU-YY421 C1013
6.43	NPA019864	Gageotetrin A	Bacillus sp. SNA-60-367	GCA_000262045.1	Bacillus siamensis KCTC 13613
6.33	NPA011802	Pyoverdin Pf 2/2/1	Pseudomonas fluorescens	GCA_000934565.1	Pseudomonas simiae strain PCL1751
6.31	PNPdb00605	Peptin_31_Peptin_31	Pseudomonas syringae strain 31R1	GCA_900105475.1	Pseudomonas asplenii strain ATCC 23835
6.18	NPA015086	Lystabactin A	Pseudoalteromonas sp. S2B	GCA_014858725.1	Pseudoalteromonas aurantia 208
6.15	NPA028364	Rimosamide A	Streptomyces rimosus NRRL B-2659	GCA_003967355.1	Streptomyces hyalinus NBRC 13850
6.15	NPA003514	Cyanopeptolin 960	Planktothrix agardhii	GCA_000464805.1	Planktothrix prolifica NIVA-CYA 540
6.13	NPA017738	Bottromycin A2 acid	Streptomyces no. 3668-L2	GCA_002154605.1	Streptomyces milbemycinicus strain NRRL 5739
6.08	PNPdb02616	Pyoverdin_G4RA_Pyoverdin_G4RA	Pseudomonas putida	GCA_004682055.1	Pseudomonas kairouanensis strain KC12
