# Supplementary material for: Nerpa: A Tool for Discovering Biosynthetic Gene Clusters of Bacterial Nonribosomal Peptides
Source: Metabolites. 2021 Oct 11;11(10):693. doi: 10.3390/metabo11100693 (PMC8541647; doi:10.3390/metabo11100693)
Supplement: Supplementary file 1 [file metabolites-11-00693-s001.zip › supplement-metabolites-1399960/Supplementary_File_S2.tsv]

INPUT GENOME	GENOME PREPROCESSING	GENOME PREPROCESSING	GENOME PREPROCESSING	GENOME PREPROCESSING	GENOME PREPROCESSING	GENOME PREPROCESSING	GENOME PREPROCESSING	GENOME PREPROCESSING	INPUT STRUCTURE	STRUCTURE PREPROCESSING	STRUCTURE PREPROCESSING	STRUCTURE PREPROCESSING	STRUCTURE PREPROCESSING	STRUCTURE PREPROCESSING	MANUAL CURATION	MANUAL CURATION	MANUAL CURATION	MANUAL CURATION	MANUAL CURATION
BGC	ORF	A-ID	M domain	L-/D- (E domain)	PRED_TOP5	START_POS	END_POS	STRAND	STRUCTURE ID	rBan STRUCTURE	rBan VERTEX	rBan AA-ID	rBan STRUCT_CONFIGURATION	rBan AA	STRUCTURE	VERTEX	AA-ID	MODIFICATION	AA
BGC0000300	-	-	-	-	-	-	-	-	BGC0000300	0,1,2,3,4,5,6	0	Sal	NA	sal
BGC0000300	orf00005	A1	FALSE	L	cys(90.0);orn(60.0);asn(50.0);asp(50.0);gln(50.0)	5185.0	8539.0	-	BGC0000300	0,1,2,3,4,5,6	1	@D-Ser	D	ser	0,1,2,3,4,5	0	Ser
BGC0000300	orf00006	A1	FALSE	L	ser(95.0);thr(65.0);allothr(65.0);hpg(65.0);dab(60.0)	8532.0	15621.0	-	BGC0000300	0,1,2,3,4,5,6	2	@L-Ser	L	ser	0,1,2,3,4,5	1	Ser
BGC0000300	orf00006	A2	FALSE	D	ser(95.0);thr(65.0);allothr(65.0);hpg(65.0);dab(60.0)	8532.0	15621.0	-	BGC0000300	0,1,2,3,4,5,6	3	@D-Ser	D	ser	0,1,2,3,4,5	2	Ser
BGC0000300	orf00007	A1	FALSE	D	bmt(60.0);dht(50.0);cit(50.0);end(50.0);uda(50.0)	15613.0	19819.0	-	BGC0000300	0,1,2,3,4,5,6	6	OH-cOrn	NA	orn	0,1,2,3,4,5	5	hOrn
BGC0000300	orf00008	A1	FALSE	L	ser(95.0);thr(65.0);allothr(65.0);hpg(65.0);dab(60.0)	19803.0	26805.0	-	BGC0000300	0,1,2,3,4,5,6	4	@L-Ser	L	ser	0,1,2,3,4,5	3	Ser
BGC0000300	orf00008	A2	FALSE	D	orn(100.0);arg(60.0);lys(60.0);asp(50.0);met(50.0)	19803.0	26805.0	-	BGC0000300	0,1,2,3,4,5,6	5	@D-Fo-OH-Orn	D	orn	0,1,2,3,4,5	4	hfOrn
BGC0000300	orf00012	A1	FALSE	L	dhb(85.0);sal(80.0);phe(40.0);tyr(40.0);phg(40.0)	29168.0	30716.0	+	BGC0000300
BGC0000305	orf00003	A1	FALSE	D	leu(100.0);ile(75.0);val(75.0);ala-d(70.0);abu(70.0)	1665.0	8055.0	+	BGC0000305	#,0,1,2,3,4,5,6,7,8,9	0	@D-Leu	D	leu	10,9,8,7,6,5,4,3,2*1,0	0	Leu		D-Leu
BGC0000305	orf00003	A2	FALSE	D	asp(100.0);asn(75.0);gln(75.0);glu(75.0);arg(55.0)	1665.0	8055.0	+	BGC0000305	#,0,1,2,3,4,5,6,7,8,9	1	@D-Asp	D	asp	10,9,8,7,6,5,4,3,2*1,0	1	Asp		D-Asp
BGC0000305	orf00004	A1	FALSE	D	thr(100.0);allothr(100.0);dht(100.0);ser(80.0);dhpg(60.0)	8236.0	21253.0	+	BGC0000305	#,0,1,2,3,4,5,6,7,8,9	2	@D-aThr/Thr	D	thr	10,9,8,7,6,5,4,3,2*1,0	2	Thr		D-allo-Thr
BGC0000305	orf00004	A2	FALSE	D	leu(100.0);ile(75.0);val(75.0);ala-d(70.0);abu(70.0)	8236.0	21253.0	+	BGC0000305	#,0,1,2,3,4,5,6,7,8,9	3	@D-Leu	D	leu	10,9,8,7,6,5,4,3,2*1,0	3	Leu		D-Leu
BGC0000305	orf00004	A3	FALSE	D	leu(100.0);ile(75.0);val(75.0);ala-d(70.0);abu(70.0)	8236.0	21253.0	+	BGC0000305	#,0,1,2,3,4,5,6,7,8,9	4	@D-Leu	D	leu	10,9,8,7,6,5,4,3,2*1,0	4	Leu		D-Leu
BGC0000305	orf00004	A4	FALSE	D	ser(100.0);thr(70.0);hpg(65.0);allothr(60.0);dpg(60.0)	8236.0	21253.0	+	BGC0000305	#,0,1,2,3,4,5,6,7,8,9	5	@D-Ser	D	ser	10,9,8,7,6,5,4,3,2*1,0	5	Ser		D-Ser
BGC0000305	orf00005	A1	FALSE	L	leu(100.0);ile(75.0);val(75.0);ala-d(70.0);abu(70.0)	21249.0	39093.0	+	BGC0000305	#,0,1,2,3,4,5,6,7,8,9	6	Leu	NA	leu	10,9,8,7,6,5,4,3,2*1,0	6	Leu		L-Leu
BGC0000305	orf00005	A2	FALSE	D	ser(100.0);thr(70.0);hpg(65.0);allothr(60.0);dpg(60.0)	21249.0	39093.0	+	BGC0000305	#,0,1,2,3,4,5,6,7,8,9	7	@D-Ser	D	ser	10,9,8,7,6,5,4,3,2*1,0	7	Ser		D-Ser
BGC0000305	orf00005	A3	FALSE	L	ile(100.0);leu(80.0);val(80.0);abu(70.0);ala(60.0)	21249.0	39093.0	+	BGC0000305	#,0,1,2,3,4,5,6,7,8,9	8	@L-Ile/aIle	L	ile	10,9,8,7,6,5,4,3,2*1,0	8	Ile		L-Ile
BGC0000305	orf00005	A4	FALSE	L	ile(100.0);leu(80.0);val(80.0);abu(70.0);ala(60.0)	21249.0	39093.0	+	BGC0000305	#,0,1,2,3,4,5,6,7,8,9	9	@L-Ile/aIle	L	ile	10,9,8,7,6,5,4,3,2*1,0	9	Ile		L-Ile
BGC0000305	orf00005	A5	FALSE	L	asp(100.0);asn(75.0);gln(75.0);glu(75.0);arg(55.0)	21249.0	39093.0	+	BGC0000305	#,0,1,2,3,4,5,6,7,8,9	10	@L-Asp	L	asp	10,9,8,7,6,5,4,3,2*1,0	10	Asp		L-Asp
BGC0000306	orf00001	A1	TRUE	D	ser(100.0);thr(65.0);hpg(65.0);dab(60.0);dpg(60.0)	0.0	10458.0	-	BGC0000306	#,0,1,2,3,4	0	@D-NMe-Ser	D	ser+MT	0,1,2,3,4,5	0	Ser
BGC0000306	orf00001	A2	FALSE	D	ala(90.0);gly(80.0);leu(70.0);val(70.0);ala-d(65.0)	0.0	10458.0	-	BGC0000306	#,0,1,2,3,4	1	@D-Ala	D	ala	0,1,2,3,4,5	1	Ala
BGC0000306	orf00003	A1	FALSE	L	gly(95.0);ala(70.0);ile(65.0);val(65.0);leu(60.0)	12314.0	25208.0	+	BGC0000306	#,0,1,2,3,4	2	Gly	NA	gly	0,1,2,3,4,5	2	Gly
BGC0000306	orf00003	A2	TRUE	L	hpg(95.0);dpg(90.0);dhpg(80.0);dhp(80.0);ser(65.0)	12314.0	25208.0	+	BGC0000306	#,0,1,2,3,4	3	@L-NMe-Hpg	L	hpg+MT	0,1,2,3,4,5	3	Hpg
BGC0000306	orf00003	A3	FALSE	L	ala(90.0);gly(80.0);leu(70.0);val(70.0);ala-d(65.0)	12314.0	25208.0	+	BGC0000306	#,0,1,2,3,4	4	@L-Ala	L	ala	0,1,2,3,4,5	4	Ala/Gly
BGC0000306	orf00003	A4	FALSE	L	tyr(95.0);bht(95.0);phe(85.0);trp(70.0);uda(60.0)	12314.0	25208.0	+	BGC0000306	#,0,1,2,3,4	5	@L-Tyr	L	tyr	0,1,2,3,4,5	5	Tyr
BGC0000307	orf00001	A1	FALSE	L	ile(65.0);leu(65.0);val(65.0);gly(60.0);ala(55.0)	505.0	35485.0	+	BGC0000307	#,0,1,2,3,4,5,6,7	-	-	-	-	0,1,2,3,4,5,6,7,8*	0	Hmp		DHmp
BGC0000307	orf00001	A2	TRUE	L	val(95.0);leu(75.0);ala(70.0);pro(70.0);abu(70.0)	505.0	35485.0	+	BGC0000307	#,0,1,2,3,4,5,6,7	1	@L-NMe-Val	L	val+MT	0,1,2,3,4,5,6,7,8*	1	Val	Methylation	MeVal
BGC0000307	orf00001	A3	FALSE	L	val(55.0);ala(50.0);leu(50.0);ser(50.0);abu(50.0)	505.0	35485.0	+	BGC0000307	#,0,1,2,3,4,5,6,7	2	@L-Phe	L	phe	0,1,2,3,4,5,6,7,8*	2	Phe		Phe
BGC0000307	orf00001	A4	TRUE	L	val(55.0);ala(50.0);leu(50.0);ser(50.0);abu(50.0)	505.0	35485.0	+	BGC0000307	#,0,1,2,3,4,5,6,7	3	@L-NMe-Phe	L	phe+MT	0,1,2,3,4,5,6,7,8*	3	Phe	Methylation	MePhe
BGC0000307	orf00001	A5	FALSE	L	dab(60.0);aeo(40.0);apa(40.0);ser(35.0);ala(30.0)	505.0	35485.0	+	BGC0000307	#,0,1,2,3,4,5,6,7	4	@L-Pro	L	pro	0,1,2,3,4,5,6,7,8*	4	Pro		Pro
BGC0000307	orf00001	A6	FALSE	L	leu(80.0);ile(75.0);val(75.0);ala(65.0);gly(65.0)	505.0	35485.0	+	BGC0000307	#,0,1,2,3,4,5,6,7	5	@D-Ile/aIle	D	ile	0,1,2,3,4,5,6,7,8*	5	alle		L-allo-Ile
BGC0000307	orf00001	A7	TRUE	L	val(95.0);leu(75.0);ala(70.0);pro(70.0);abu(70.0)	505.0	35485.0	+	BGC0000307	#,0,1,2,3,4,5,6,7	6	@L-NMe-Val	L	val+MT	0,1,2,3,4,5,6,7,8*	6	Val	Methylation	MeVal
BGC0000307	orf00001	A8	FALSE	L	leu(90.0);val(80.0);bmt(80.0);ala-d(70.0);ile(70.0)	505.0	35485.0	+	BGC0000307	#,0,1,2,3,4,5,6,7	7	@L-Leu	L	leu	0,1,2,3,4,5,6,7,8*	7	Leu		Leu
BGC0000307	orf00001	A9	TRUE	L	val(95.0);leu(75.0);ala(70.0);pro(70.0);abu(70.0)	505.0	35485.0	+	BGC0000307	#,0,1,2,3,4,5,6,7	8	@L-bOH-NMe-Val	L	val+MT+unk	0,1,2,3,4,5,6,7,8*	8	Val	Methylation	L-OH-MeVal
BGC0000310	orf00003	A1	FALSE	L	ile(100.0);leu(80.0);val(75.0);ala(70.0);abu(70.0)	1492.0	17218.0	+	BGC0000310	#,0,1,2,3,4,5,6,7,8,9,10	0	Ile/aIle	NA	ile	11,10,9,8,7,6,5*4,3,2,1,0	0	Ile
BGC0000310	orf00003	A2	FALSE	L	cys(100.0);ser(60.0);ala(55.0);gly(55.0);thr(50.0)	1492.0	17218.0	+	BGC0000310	#,0,1,2,3,4,5,6,7,8,9,10	1	Cys	NA	cys	11,10,9,8,7,6,5*4,3,2,1,0	1	Cys
BGC0000310	orf00003	A3	FALSE	L	leu(100.0);ile(75.0);val(75.0);ala-d(70.0);abu(70.0)	1492.0	17218.0	+	BGC0000310	#,0,1,2,3,4,5,6,7,8,9,10	2	Leu	NA	leu	11,10,9,8,7,6,5*4,3,2,1,0	2	Leu
BGC0000310	orf00003	A4	FALSE	D	glu(100.0);gln(85.0);asp(75.0);uda(70.0);asn(65.0)	1492.0	17218.0	+	BGC0000310	#,0,1,2,3,4,5,6,7,8,9,10	3	Glu	NA	glu	11,10,9,8,7,6,5*4,3,2,1,0	3	D-Leu
BGC0000310	orf00003	A5	FALSE	L	ile(100.0);leu(80.0);val(75.0);ala(70.0);abu(70.0)	1492.0	17218.0	+	BGC0000310	#,0,1,2,3,4,5,6,7,8,9,10	4	Ile/aIle	NA	ile	11,10,9,8,7,6,5*4,3,2,1,0	4	Ile
BGC0000310	orf00004	A1	FALSE	L	lys(100.0);arg(75.0);orn(70.0);end(70.0);glu(55.0)	17344.0	25153.0	+	BGC0000310	#,0,1,2,3,4,5,6,7,8,9,10	5	Lys	NA	lys	11,10,9,8,7,6,5*4,3,2,1,0	5	Lys
BGC0000310	orf00004	A2	FALSE	D	orn(100.0);dab(80.0);arg(75.0);lys(70.0);glu(55.0)	17344.0	25153.0	+	BGC0000310	#,0,1,2,3,4,5,6,7,8,9,10	6	Orn	NA	orn	11,10,9,8,7,6,5*4,3,2,1,0	6	D-Orn
BGC0000310	orf00005	A1	FALSE	L	ile(100.0);leu(75.0);val(70.0);abu(70.0);ala(65.0)	25257.0	44337.0	+	BGC0000310	#,0,1,2,3,4,5,6,7,8,9,10	7	Ile/aIle	NA	ile	11,10,9,8,7,6,5*4,3,2,1,0	7	Ile
BGC0000310	orf00005	A2	FALSE	D	phe(100.0);tyr(85.0);bht(85.0);trp(75.0);uda(60.0)	25257.0	44337.0	+	BGC0000310	#,0,1,2,3,4,5,6,7,8,9,10	8	Phe	NA	phe	11,10,9,8,7,6,5*4,3,2,1,0	8	D-Phe
BGC0000310	orf00005	A3	FALSE	L	tyr(85.0);his(75.0);bht(70.0);phe(65.0);trp(65.0)	25257.0	44337.0	+	BGC0000310	#,0,1,2,3,4,5,6,7,8,9,10	9	His	NA	his	11,10,9,8,7,6,5*4,3,2,1,0	9	His
BGC0000310	orf00005	A4	FALSE	D	asp(100.0);asn(85.0);gln(60.0);glu(60.0);lys(55.0)	25257.0	44337.0	+	BGC0000310	#,0,1,2,3,4,5,6,7,8,9,10	10	Asp	NA	asp	11,10,9,8,7,6,5*4,3,2,1,0	10	D-Asp
BGC0000310	orf00005	A5	FALSE	L	asn(100.0);asp(85.0);glu(65.0);gln(60.0);aad(55.0)	25257.0	44337.0	+	BGC0000310	#,0,1,2,3,4,5,6,7,8,9,10	11	Asn	NA	asn	11,10,9,8,7,6,5*4,3,2,1,0	11	Asn
BGC0000312	orf00028	A1	FALSE	L	hyv(90.0);gly(65.0);val(60.0);ala(55.0);leu(55.0)	21244.0	30685.0	+	BGC0000312	#,0	0	Hiv	NA	hiv	0,1,2,3,4,5,6,7*	0	D-Hiv (from L-val)
BGC0000312	orf00028	A1	FALSE	L	hyv(90.0);gly(65.0);val(60.0);ala(55.0);leu(55.0)	21244.0	30685.0	+	BGC0000312	#,0	0	Hiv	NA	hiv	0,1,2,3,4,5,6,7*	2	D-Hiv (from L-val)
BGC0000312	orf00028	A1	FALSE	L	hyv(90.0);gly(65.0);val(60.0);ala(55.0);leu(55.0)	21244.0	30685.0	+	BGC0000312	#,0	0	Hiv	NA	hiv	0,1,2,3,4,5,6,7*	4	D-Hiv (from L-val)
BGC0000312	orf00028	A1	FALSE	L	hyv(90.0);gly(65.0);val(60.0);ala(55.0);leu(55.0)	21244.0	30685.0	+	BGC0000312	#,0	0	Hiv	NA	hiv	0,1,2,3,4,5,6,7*	6	D-Hiv (from L-val)
BGC0000312	orf00028	A2	TRUE	L	vol(60.0);cha(60.0);met(50.0);dht(50.0);bmt(50.0)	21244.0	30685.0	+	BGC0000312	#,0	1	NMe-Leu	NA	leu+MT	0,1,2,3,4,5,6,7*	1	N-Me-Leu
BGC0000312	orf00028	A2	TRUE	L	vol(60.0);cha(60.0);met(50.0);dht(50.0);bmt(50.0)	21244.0	30685.0	+	BGC0000312	#,0	1	NMe-Leu	NA	leu+MT	0,1,2,3,4,5,6,7*	3	N-Me-Leu
BGC0000312	orf00028	A2	TRUE	L	vol(60.0);cha(60.0);met(50.0);dht(50.0);bmt(50.0)	21244.0	30685.0	+	BGC0000312	#,0	1	NMe-Leu	NA	leu+MT	0,1,2,3,4,5,6,7*	5	N-Me-Leu
BGC0000312	orf00028	A2	TRUE	L	vol(60.0);cha(60.0);met(50.0);dht(50.0);bmt(50.0)	21244.0	30685.0	+	BGC0000312	#,0	1	NMe-Leu	NA	leu+MT	0,1,2,3,4,5,6,7*	7	N-Me-Leu
BGC0000323	-	-							BGC0000323	#,0,1,2,3,4,5,6,7	0	@L-His	L	his
BGC0000323	orf00003	A1	FALSE	D	leu(100.0);ile(75.0);val(75.0);ala-d(70.0);abu(70.0)	1141.0	10639.0	+	BGC0000323	#,0,1,2,3,4,5,6,7	1	@L-Leu	L	leu	0,1,2,3,4,5,6,7	0	Leu
BGC0000323	orf00003	A2	FALSE	D	leu(100.0);ile(75.0);val(75.0);ala-d(70.0);abu(70.0)	1141.0	10639.0	+	BGC0000323	#,0,1,2,3,4,5,6,7	2	@L-Leu	L	leu	0,1,2,3,4,5,6,7	1	Leu
BGC0000323	orf00003	A3	FALSE	D	asp(75.0);gln(75.0);glu(75.0);asn(70.0);arg(60.0)	1141.0	10639.0	+	BGC0000323	#,0,1,2,3,4,5,6,7	3	@L-Gln	L	gln	0,1,2,3,4,5,6,7	2	Gln
BGC0000323	orf00004	A1	FALSE	L	leu(100.0);ile(75.0);val(75.0);ala-d(70.0);abu(70.0)	10635.0	28374.0	+	BGC0000323	#,0,1,2,3,4,5,6,7	4	@L-Leu	L	leu	0,1,2,3,4,5,6,7	3	Leu
BGC0000323	orf00004	A2	FALSE	D	asp(80.0);asn(75.0);gln(75.0);glu(75.0);arg(60.0)	10635.0	28374.0	+	BGC0000323	#,0,1,2,3,4,5,6,7	5	@L-Gln	L	gln	0,1,2,3,4,5,6,7	4	Gln
BGC0000323	orf00004	A3	FALSE	L	val(85.0);ile(80.0);leu(75.0);abu(75.0);ala(65.0)	10635.0	28374.0	+	BGC0000323	#,0,1,2,3,4,5,6,7	6	@L-Val	L	val	0,1,2,3,4,5,6,7	5	Val
BGC0000323	orf00004	A4	FALSE	D	leu(100.0);ile(75.0);val(75.0);ala-d(70.0);abu(70.0)	10635.0	28374.0	+	BGC0000323	#,0,1,2,3,4,5,6,7	7	@L-Leu	L	leu	0,1,2,3,4,5,6,7	6	Leu
BGC0000323	orf00004	A5	FALSE	L	leu(100.0);ile(75.0);val(75.0);ala-d(70.0);abu(70.0)	10635.0	28374.0	+	BGC0000323	#,0,1,2,3,4,5,6,7	8	@L-Leu	L	leu	0,1,2,3,4,5,6,7	7	Leu
BGC0000330	orf00008	A1	FALSE	L	gly(95.0);ala(75.0);ile(70.0);leu(65.0);val(65.0)	8970.0	12198.0	-	BGC0000330	#,0,1,2,3	3	Gly	NA	gly	0,1,2,3,4	3	Gly
BGC0000330	orf00010	A1	FALSE	D	gln(65.0);glu(65.0);orn(65.0);asn(60.0);asp(60.0)	13216.0	19243.0	-	BGC0000330	#,0,1,2,3	4	@L-OH-Orn	L	orn+unk	0,1,2,3,4	4	L-N-hydroxy-N-(3-hydroxybutyryl)-ornithine
BGC0000330	orf00011	A1	FALSE	L	asp(95.0);asn(85.0);gln(60.0);glu(60.0);lys(50.0)	19280.0	22244.0	-	BGC0000330	#,0,1,2,3	2	@L-OH-Asp	L	asp+unk	0,1,2,3,4	2	L-Asp
BGC0000330	orf00012	A1	FALSE	L	asp(100.0);asn(90.0);glu(65.0);gln(60.0);cha(60.0)	22368.0	31653.0	-	BGC0000330	#,0,1,2,3	0	@L-OH-Asp	L	asp+unk	0,1,2,3,4	0	L-Asp
BGC0000330	orf00012	A2	FALSE	L	arg(50.0);asp(50.0);ser(50.0);orn(50.0);dab(50.0)	22368.0	31653.0	-	BGC0000330	#,0,1,2,3	1	@L-Dab	L	dab	0,1,2,3,4	1	L-Dab
BGC0000332	orf00003	A1	FALSE	L	gln(100.0);glu(80.0);asp(65.0);asn(60.0);arg(55.0)	3991.0	7249.0	+	BGC0000332	#,0,1,2,3,4,5	0	@L-Ile/aIle	L	ile	6,5,4,3,2,1*0	0	Acylated-Gln
BGC0000332	orf00004	A1	FALSE	L	thr(100.0);allothr(100.0);dht(100.0);ser(80.0);dhpg(60.0)	7263.0	10569.0	+	BGC0000332	#,0,1,2,3,4,5	1	@L-aThr/Thr	L	thr	6,5,4,3,2,1*0	1	Thr
BGC0000332	orf00005	A1	FALSE	L	arg(75.0);gln(75.0);lys(75.0);glu(70.0);uda(70.0)	10565.0	24731.0	+	BGC0000332	#,0,1,2,3,4,5	2	@L-Ile/aIle	L	ile	6,5,4,3,2,1*0	2	Ile/Thr
BGC0000332	orf00005	A2	FALSE	L	ahp(100.0);gln(70.0);glu(70.0);asp(65.0);asn(60.0)	10565.0	24731.0	+	BGC0000332	#,0,1,2,3,4,5	3	@L-Glu	L	glu	6,5,4,3,2,1*0	3	Ahp
BGC0000332	orf00005	A3	FALSE	L	phe(95.0);tyr(85.0);bht(80.0);trp(75.0);uda(70.0)	10565.0	24731.0	+	BGC0000332	#,0,1,2,3,4,5	4	@L-aThr/Thr	L	thr	6,5,4,3,2,1*0	4	Phe
BGC0000332	orf00005	A4	TRUE	L	bht(95.0);tyr(90.0);phe(85.0);trp(65.0);vol(60.0)	10565.0	24731.0	+	BGC0000332	#,0,1,2,3,4,5	5	@L-NMe-Phe	L	phe+MT	6,5,4,3,2,1*0	5	Tyr+CH3+Cl
BGC0000332	orf00007	A1	FALSE	L	ile(100.0);leu(85.0);val(85.0);abu(70.0);ala(65.0)	26601.0	30858.0	+	BGC0000332	#,0,1,2,3,4,5	6	@L-Glu	L	glu	6,5,4,3,2,1*0	6	Gln/Ile
BGC0000336	orf00045	A1	FALSE	L	tyr(75.0);bht(70.0);phe(65.0);trp(65.0);phg(55.0)	51567.0	69060.0	+	BGC0000336	#,0,1,2,3,4,5,6,7,8,9,10,11	0	@L-Trp	L	trp	12,11,10,9,8,7,6,5,4*3,2,1,0	0	Trp
BGC0000336	orf00045	A2	FALSE	D	asn(95.0);asp(90.0);gln(65.0);glu(65.0);orn(55.0)	51567.0	69060.0	+	BGC0000336	#,0,1,2,3,4,5,6,7,8,9,10,11	1	@D-Asn	D	asn	12,11,10,9,8,7,6,5,4*3,2,1,0	1	D-Asn
BGC0000336	orf00045	A3	FALSE	L	asn(95.0);asp(95.0);gln(65.0);glu(65.0);orn(60.0)	51567.0	69060.0	+	BGC0000336	#,0,1,2,3,4,5,6,7,8,9,10,11	2	@L-Asp	L	asp	12,11,10,9,8,7,6,5,4*3,2,1,0	2	Asp
BGC0000336	orf00045	A4	FALSE	L	thr(100.0);allothr(90.0);ser(80.0);dht(80.0);hpg(60.0)	51567.0	69060.0	+	BGC0000336	#,0,1,2,3,4,5,6,7,8,9,10,11	3	@L-aThr/Thr	L	thr	12,11,10,9,8,7,6,5,4*3,2,1,0	3	Thr
BGC0000336	orf00045	A5	FALSE	L	gly(95.0);ala(70.0);ile(65.0);val(65.0);leu(60.0)	51567.0	69060.0	+	BGC0000336	#,0,1,2,3,4,5,6,7,8,9,10,11	4	Gly	NA	gly	12,11,10,9,8,7,6,5,4*3,2,1,0	4	Gly
BGC0000336	orf00046	A1	FALSE	L	glu(65.0);arg(55.0);asp(55.0);gln(55.0);lys(50.0)	69053.0	91073.0	+	BGC0000336	#,0,1,2,3,4,5,6,7,8,9,10,11	5	@L-Orn	L	orn	12,11,10,9,8,7,6,5,4*3,2,1,0	5	Orn
BGC0000336	orf00046	A2	FALSE	L	asn(95.0);asp(95.0);gln(65.0);glu(65.0);orn(60.0)	69053.0	91073.0	+	BGC0000336	#,0,1,2,3,4,5,6,7,8,9,10,11	6	@L-Asp	L	asp	12,11,10,9,8,7,6,5,4*3,2,1,0	6	Asp
BGC0000336	orf00046	A3	FALSE	D	ala(85.0);gly(70.0);val(70.0);ala-d(65.0);ile(60.0)	69053.0	91073.0	+	BGC0000336	#,0,1,2,3,4,5,6,7,8,9,10,11	7	@D-Ala	D	ala	12,11,10,9,8,7,6,5,4*3,2,1,0	7	D-Ala
BGC0000336	orf00046	A4	FALSE	L	asn(95.0);asp(95.0);gln(65.0);glu(65.0);orn(60.0)	69053.0	91073.0	+	BGC0000336	#,0,1,2,3,4,5,6,7,8,9,10,11	8	@L-Asp	L	asp	12,11,10,9,8,7,6,5,4*3,2,1,0	8	Asp
BGC0000336	orf00046	A5	FALSE	L	gly(95.0);ala(65.0);leu(65.0);val(65.0);ala-d(55.0)	69053.0	91073.0	+	BGC0000336	#,0,1,2,3,4,5,6,7,8,9,10,11	9	Gly	NA	gly	12,11,10,9,8,7,6,5,4*3,2,1,0	9	Gly
BGC0000336	orf00046	A6	FALSE	D	ser(95.0);thr(65.0);allothr(65.0);hpg(65.0);dab(60.0)	69053.0	91073.0	+	BGC0000336	#,0,1,2,3,4,5,6,7,8,9,10,11	10	@D-Ser	D	ser	12,11,10,9,8,7,6,5,4*3,2,1,0	10	D-Ser
BGC0000336	orf00047	A1	FALSE	L	asn(75.0);asp(75.0);glu(60.0);lys(55.0);orn(50.0)	91069.0	98209.0	+	BGC0000336	#,0,1,2,3,4,5,6,7,8,9,10,11	11	@L-3Me-Glu	L	glu+MT	12,11,10,9,8,7,6,5,4*3,2,1,0	11	mGlu
BGC0000336	orf00047	A2	FALSE	L	phe(80.0);trp(70.0);tyr(70.0);bht(70.0);bmt(70.0)	91069.0	98209.0	+	BGC0000336	#,0,1,2,3,4,5,6,7,8,9,10,11	12	@L-Kyn	L	kyn	12,11,10,9,8,7,6,5,4*3,2,1,0	12	Kyn
BGC0000342	orf00001	A1	FALSE	L	hyv(100.0);ala(65.0);gly(60.0);val(60.0);ala-d(55.0)	1020.0	10416.0	+	BGC0000342	#,0,1,2,3,4	0	Hiv	NA	hiv	0,1,2,3,4,5*	0
BGC0000342	orf00001	A1	FALSE	L	hyv(100.0);ala(65.0);gly(60.0);val(60.0);ala-d(55.0)	1020.0	10416.0	+	BGC0000342	#,0,1,2,3,4	2	Hiv	NA	hiv	0,1,2,3,4,5*	2
BGC0000342	orf00001	A1	FALSE	L	hyv(100.0);ala(65.0);gly(60.0);val(60.0);ala-d(55.0)	1020.0	10416.0	+	BGC0000342	#,0,1,2,3,4	4	Hiv	NA	hiv	0,1,2,3,4,5*	4
BGC0000342	orf00001	A2	TRUE	L	ile(70.0);leu(70.0);val(70.0);ala(65.0);gly(65.0)	1020.0	10416.0	+	BGC0000342	#,0,1,2,3,4	1	@L-NMe-Val	L	val+MT	0,1,2,3,4,5*	1
BGC0000342	orf00001	A2	TRUE	L	ile(70.0);leu(70.0);val(70.0);ala(65.0);gly(65.0)	1020.0	10416.0	+	BGC0000342	#,0,1,2,3,4	3	@L-NMe-Val	L	val+MT	0,1,2,3,4,5*	3
BGC0000342	orf00001	A2	TRUE	L	ile(70.0);leu(70.0);val(70.0);ala(65.0);gly(65.0)	1020.0	10416.0	+	BGC0000342	#,0,1,2,3,4	5	@L-NMe-Val	L	val+MT	0,1,2,3,4,5*	5
BGC0000367	-	-							BGC0000367	#,0,1,2,3,4,5,6,7,8,9,10,11,12,13,14	12	@L-Trp	L	trp
BGC0000367	-	-							BGC0000367	#,0,1,2,3,4,5,6,7,8,9,10,11,12,13,14	13	@D-Leu	D	leu
BGC0000367	orf00009	A1	FALSE	L	leu(80.0);ala(75.0);gly(75.0);ile(75.0);val(65.0)	10658.0	17549.0	+	BGC0000367	#,0,1,2,3,4,5,6,7,8,9,10,11,12,13,14	0	@L-NFo-Val	L	val+unk
BGC0000367	orf00009	A2	FALSE	D	ala(55.0);cys(55.0);gly(50.0);ile(45.0);pro(45.0)	10658.0	17549.0	+	BGC0000367	#,0,1,2,3,4,5,6,7,8,9,10,11,12,13,14	1	Gly	NA	gly
BGC0000367	orf00010	A1	FALSE	L	cys(70.0);ala(55.0);pro(55.0);gly(50.0);ser(50.0)	17619.0	40791.0	+	BGC0000367	#,0,1,2,3,4,5,6,7,8,9,10,11,12,13,14	2	@L-Ala	L	ala
BGC0000367	orf00010	A2	FALSE	D	leu(95.0);ile(75.0);val(75.0);ala-d(70.0);abu(70.0)	17619.0	40791.0	+	BGC0000367	#,0,1,2,3,4,5,6,7,8,9,10,11,12,13,14	3	@D-Leu	D	leu
BGC0000367	orf00010	A3	FALSE	L	ala(100.0);gly(70.0);ala-d(65.0);ile(60.0);val(60.0)	17619.0	40791.0	+	BGC0000367	#,0,1,2,3,4,5,6,7,8,9,10,11,12,13,14	4	@L-Ala	L	ala
BGC0000367	orf00010	A4	FALSE	D	val(100.0);ile(85.0);leu(80.0);abu(80.0);ala(65.0)	17619.0	40791.0	+	BGC0000367	#,0,1,2,3,4,5,6,7,8,9,10,11,12,13,14	5	@D-Val	D	val
BGC0000367	orf00010	A5	FALSE	L	ala(100.0);gly(70.0);ala-d(65.0);ile(60.0);val(60.0)	17619.0	40791.0	+	BGC0000367	#,0,1,2,3,4,5,6,7,8,9,10,11,12,13,14	6	@L-Val	L	val
BGC0000367	orf00010	A6	FALSE	D	val(100.0);ile(85.0);leu(80.0);abu(80.0);ala(65.0)	17619.0	40791.0	+	BGC0000367	#,0,1,2,3,4,5,6,7,8,9,10,11,12,13,14	7	@L-Val	L	val
BGC0000367	orf00011	A1	FALSE	L	val(100.0);ile(85.0);leu(80.0);abu(80.0);ala(65.0)	40795.0	59995.0	+	BGC0000367	#,0,1,2,3,4,5,6,7,8,9,10,11,12,13,14	8	@L-Trp	L	trp
BGC0000367	orf00011	A2	FALSE	D	val(100.0);ile(85.0);leu(80.0);abu(80.0);ala(65.0)	40795.0	59995.0	+	BGC0000367	#,0,1,2,3,4,5,6,7,8,9,10,11,12,13,14	9	@D-Leu	D	leu
BGC0000367	orf00011	A3	FALSE	L	leu(75.0);val(70.0);ala(65.0);gly(65.0);ile(65.0)	40795.0	59995.0	+	BGC0000367	#,0,1,2,3,4,5,6,7,8,9,10,11,12,13,14	10	@L-Trp	L	trp
BGC0000367	orf00011	A4	FALSE	D	leu(95.0);ile(75.0);val(75.0);ala-d(70.0);abu(70.0)	40795.0	59995.0	+	BGC0000367	#,0,1,2,3,4,5,6,7,8,9,10,11,12,13,14	11	@D-Leu	D	leu
BGC0000367	orf00011	A5	FALSE	L	arg(60.0);apa(60.0);ahp(60.0);orn(55.0);asn(50.0)	40795.0	59995.0	+	BGC0000367	#,0,1,2,3,4,5,6,7,8,9,10,11,12,13,14	14	@L-Trp	L	trp
BGC0000374	orf00013	A1	FALSE	L	ala(80.0);gly(75.0);ala-d(70.0);leu(70.0);cys(65.0)	11144.0	12728.0	+	BGC0000374.1	#,0,1,2,3,4,5,6	-	-	-	-
BGC0000374	orf00017	A1	FALSE	L	cha(60.0);met(50.0);vol(50.0);bmt(50.0);hty(50.0)	15557.0	31262.0	+	BGC0000374.1	#,0,1,2,3,4,5,6	1	@L-X1	L	none
BGC0000374	orf00017	A2	FALSE	D	thr(100.0);allothr(100.0);dht(100.0);ser(80.0);dhpg(60.0)	15557.0	31262.0	+	BGC0000374.1	#,0,1,2,3,4,5,6	2	@D-aThr/Thr	D	thr
BGC0000374	orf00017	A3	FALSE	L	phe(75.0);trp(70.0);abu(55.0);leu(50.0);bmt(50.0)	15557.0	31262.0	+	BGC0000374.1	#,0,1,2,3,4,5,6	3	@L-bMe-Phe	L	phe+MT
BGC0000374	orf00017	A4	FALSE	D	cha(60.0);met(50.0);vol(50.0);bmt(50.0);hty(50.0)	15557.0	31262.0	+	BGC0000374.1	#,0,1,2,3,4,5,6	4	@D-X1	D	none
BGC0000374	orf00018	A1	FALSE	L	phe(75.0);trp(70.0);abu(55.0);leu(50.0);bmt(50.0)	33715.0	41674.0	+	BGC0000374.1	#,0,1,2,3,4,5,6	5	@L-bMe-Phe	L	phe+MT
BGC0000374	orf00018	A2	FALSE	L	val(95.0);ile(80.0);abu(80.0);leu(70.0);ala(60.0)	33715.0	41674.0	+	BGC0000374.1	#,0,1,2,3,4,5,6	6	@L-Ile/aIle	L	ile
BGC0000379	orf00018	A1	FALSE	L	ser(40.0);dab(40.0);hty(40.0);gua(40.0);cit(40.0)	22787.0	25616.0	+	BGC0000379	#,0,1,2,3,4,5,6,7,8,9,10	1	@L-Asp	L	asp	10,9,8,7,6,5,4,3,2,1*0	0	Asp
BGC0000379	orf00025	A1	FALSE	L	asp(95.0);asn(85.0);glu(65.0);gln(60.0);hty(60.0)	32711.0	42275.0	+	BGC0000379	#,0,1,2,3,4,5,6,7,8,9,10	2	@L-Dpr	L	dpr	10,9,8,7,6,5,4,3,2,1*0	1	Dap
BGC0000379	orf00025	A2	FALSE	D	pip(85.0);pro(70.0);ala(50.0);ile(50.0);leu(50.0)	32711.0	42275.0	+	BGC0000379	#,0,1,2,3,4,5,6,7,8,9,10	3	@L-Hpr	L	pip	10,9,8,7,6,5,4,3,2,1*0	2	Pip
BGC0000379	orf00026	A1	FALSE	L	gly(100.0);ala(75.0);leu(65.0);val(65.0);ile(60.0)	42271.0	62701.0	+	BGC0000379	#,0,1,2,3,4,5,6,7,8,9,10	4	Gly	NA	gly	10,9,8,7,6,5,4,3,2,1*0	3	Gly
BGC0000379	orf00026	A2	FALSE	L	asp(100.0);asn(85.0);glu(65.0);gln(60.0);hty(60.0)	42271.0	62701.0	+	BGC0000379	#,0,1,2,3,4,5,6,7,8,9,10	5	@L-Asp	L	asp	10,9,8,7,6,5,4,3,2,1*0	4	Asp
BGC0000379	orf00026	A3	FALSE	L	gly(100.0);ala(75.0);leu(65.0);val(65.0);ile(60.0)	42271.0	62701.0	+	BGC0000379	#,0,1,2,3,4,5,6,7,8,9,10	6	Gly	NA	gly	10,9,8,7,6,5,4,3,2,1*0	5	Gly
BGC0000379	orf00026	A4	FALSE	L	asp(100.0);asn(85.0);glu(65.0);gln(60.0);hty(60.0)	42271.0	62701.0	+	BGC0000379	#,0,1,2,3,4,5,6,7,8,9,10	7	@L-Asp	L	asp	10,9,8,7,6,5,4,3,2,1*0	6	Asp
BGC0000379	orf00026	A5	FALSE	L	gly(100.0);ala(75.0);leu(65.0);val(65.0);ile(60.0)	42271.0	62701.0	+	BGC0000379	#,0,1,2,3,4,5,6,7,8,9,10	8	Gly	NA	gly	10,9,8,7,6,5,4,3,2,1*0	7	Gly
BGC0000379	orf00026	A6	FALSE	D	thr(100.0);allothr(95.0);dht(90.0);ser(80.0);dhpg(60.0)	42271.0	62701.0	+	BGC0000379	#,0,1,2,3,4,5,6,7,8,9,10	9	@L-aThr/Thr	L	thr	10,9,8,7,6,5,4,3,2,1*0	8	D-Thr
BGC0000379	orf00027	A1	FALSE	L	val(90.0);ile(80.0);leu(75.0);abu(75.0);ala(60.0)	62700.0	69918.0	+	BGC0000379	#,0,1,2,3,4,5,6,7,8,9,10	10	@L-Ile/aIle	L	ile	10,9,8,7,6,5,4,3,2,1*0	9	Ile
BGC0000379	orf00027	A2	FALSE	L	pro(100.0);pip(80.0);uda(60.0);ala(55.0);ser(55.0)	62700.0	69918.0	+	BGC0000379	#,0,1,2,3,4,5,6,7,8,9,10	11	@L-Pro	L	pro	10,9,8,7,6,5,4,3,2,1*0	10	Pro
BGC0000385	orf00066	A1	FALSE	D	leu(100.0);ile(75.0);val(75.0);ala-d(70.0);abu(70.0)	80786.0	92306.0	+	BGC0000385	#,0,1,2,3,4,5,6,7,8,9	0	Leu	NA	leu	10,9,8,7,6,5,4,3,2*1,0	0	D-Leu
BGC0000385	orf00066	A2	FALSE	L	leu(100.0);ile(75.0);val(75.0);ala-d(70.0);abu(70.0)	80786.0	92306.0	+	BGC0000385	#,0,1,2,3,4,5,6,7,8,9	1	Leu	NA	leu	10,9,8,7,6,5,4,3,2*1,0	1	Leu
BGC0000385	orf00066	A3	FALSE	L	ala(70.0);leu(70.0);val(70.0);gly(65.0);ile(60.0)	80786.0	92306.0	+	BGC0000385	#,0,1,2,3,4,5,6,7,8,9	2	Ph-Ser	NA	none	10,9,8,7,6,5,4,3,2*1,0	2	hyPhe
BGC0000385	orf00066	A4	FALSE	L	leu(100.0);ile(75.0);val(75.0);ala-d(70.0);abu(70.0)	80786.0	92306.0	+	BGC0000385	#,0,1,2,3,4,5,6,7,8,9	3	3OH-Leu	NA	leu+unk	10,9,8,7,6,5,4,3,2*1,0	3	hyLeu
BGC0000385	orf00067	A1	FALSE	L	leu(100.0);ile(75.0);val(75.0);ala-d(70.0);abu(70.0)	92320.0	117916.0	+	BGC0000385	#,0,1,2,3,4,5,6,7,8,9	4	Leu	NA	leu	10,9,8,7,6,5,4,3,2*1,0	4	Leu
BGC0000385	orf00067	A2	FALSE	D	glu(70.0);asp(65.0);arg(60.0);asn(60.0);gln(60.0)	92320.0	117916.0	+	BGC0000385	#,0,1,2,3,4,5,6,7,8,9	5	Arg	NA	arg	10,9,8,7,6,5,4,3,2*1,0	5	D-Arg
BGC0000385	orf00067	A3	FALSE	L	ile(100.0);leu(80.0);val(80.0);abu(70.0);ala(60.0)	92320.0	117916.0	+	BGC0000385	#,0,1,2,3,4,5,6,7,8,9	6	Ile/aIle	NA	ile	10,9,8,7,6,5,4,3,2*1,0	6	Ile
BGC0000385	orf00067	A4	FALSE	L	thr(100.0);allothr(95.0);dht(90.0);ser(80.0);dhpg(60.0)	92320.0	117916.0	+	BGC0000385	#,0,1,2,3,4,5,6,7,8,9	7	aThr/Thr	NA	thr	10,9,8,7,6,5,4,3,2*1,0	7	aThr
BGC0000385	orf00067	A5	FALSE	L	gly(95.0);ala(75.0);leu(70.0);ile(65.0);val(65.0)	92320.0	117916.0	+	BGC0000385	#,0,1,2,3,4,5,6,7,8,9	8	Gly	NA	gly	10,9,8,7,6,5,4,3,2*1,0	8	Gly
BGC0000385	orf00067	A6	FALSE	L	asn(100.0);asp(85.0);gln(65.0);glu(65.0);arg(55.0)	92320.0	117916.0	+	BGC0000385	#,0,1,2,3,4,5,6,7,8,9	9	OH-Asn	NA	asn+unk	10,9,8,7,6,5,4,3,2*1,0	9	hyAsn
BGC0000385	orf00067	A7	FALSE	L	ser(100.0);thr(70.0);hpg(65.0);allothr(60.0);dpg(60.0)	92320.0	117916.0	+	BGC0000385	#,0,1,2,3,4,5,6,7,8,9	10	Ser	NA	ser	10,9,8,7,6,5,4,3,2*1,0	10	Ser
BGC0000388	-	-							BGC0000388	0,1,2,3,4,5*	3	@L-bhEnd	L	none
BGC0000388	orf00009	A1	FALSE	L	thr(90.0);ser(85.0);allothr(85.0);dht(70.0);ala(60.0)	10101.0	18312.0	+	BGC0000388	0,1,2,3,4,5*	5	@L-Ser	L	ser	0,1,2,3,4,5*	0	Ser
BGC0000388	orf00009	A2	FALSE	L	ser(65.0);met(60.0);ala(50.0);ala-d(50.0);cys(50.0)	10101.0	18312.0	+	BGC0000388	0,1,2,3,4,5*	0	Gly	NA	gly	0,1,2,3,4,5*	1	Gly
BGC0000388	orf00009	A3	FALSE	L	ser(60.0);dhpg(60.0);dhp(60.0);thr(55.0);allothr(55.0)	10101.0	18312.0	+	BGC0000388	0,1,2,3,4,5*	1	@L-bMe-Phe	L	phe+MT	0,1,2,3,4,5*	2	Phe
BGC0000388	orf00010	A1	FALSE	D	tyr(100.0);bht(95.0);phe(85.0);trp(70.0);uda(60.0)	18308.0	29315.0	+	BGC0000388	0,1,2,3,4,5*	2	@D-Tyr	D	tyr	0,1,2,3,4,5*	3	Tyr
BGC0000388	orf00010	A2	FALSE	D	ala(65.0);ala-d(65.0);gly(65.0);leu(65.0);ile(60.0)	18308.0	29315.0	+	BGC0000388	0,1,2,3,4,5*	4	@D-bhEnd	D	none	0,1,2,3,4,5*	4	End
BGC0000388	orf00010	A2	FALSE	D	ala(65.0);ala-d(65.0);gly(65.0);leu(65.0);ile(60.0)	18308.0	29315.0	+	BGC0000388	0,1,2,3,4,5*	4	@D-bhEnd	D	none	0,1,2,3,4,5*	5	End
BGC0000389	-	-							BGC0000389	#,0,1,2,3,4,5,6,7	0	@L-Leu	L	leu
BGC0000389	-	-							BGC0000389	#,0,1,2,3,4,5,6,7	1	@D-Glu	D	glu
BGC0000389	orf00001	A1	FALSE	D	thr(100.0);allothr(100.0);dht(100.0);ser(80.0);dhpg(60.0)	1176.0	12924.0	+	BGC0000389	#,0,1,2,3,4,5,6,7	2	@D-aThr/Thr	D	thr	8,7,6,5,4,3,2*1,0	2	Thr
BGC0000389	orf00001	A2	FALSE	D	ile(100.0);leu(80.0);val(80.0);abu(70.0);ala(60.0)	1176.0	12924.0	+	BGC0000389	#,0,1,2,3,4,5,6,7	3	@D-Ile/aIle	D	ile	8,7,6,5,4,3,2*1,0	3	Val
BGC0000389	orf00001	A3	FALSE	D	leu(100.0);ile(75.0);val(75.0);ala-d(70.0);abu(70.0)	1176.0	12924.0	+	BGC0000389	#,0,1,2,3,4,5,6,7	4	@L-Leu	L	leu	8,7,6,5,4,3,2*1,0	4	Leu
BGC0000389	orf00001	A4	FALSE	L	ser(100.0);thr(70.0);hpg(65.0);allothr(60.0);dpg(60.0)	1176.0	12924.0	+	BGC0000389	#,0,1,2,3,4,5,6,7	5	@D-Ser	D	ser	8,7,6,5,4,3,2*1,0	5	Ser
BGC0000389	-	-							BGC0000389	#,0,1,2,3,4,5,6,7	6	@L-Leu	L	leu
BGC0000389	orf00002	A1	FALSE	D	leu(100.0);ile(75.0);val(75.0);ala-d(70.0);abu(70.0)	16490.0	24248.0	+	BGC0000389	#,0,1,2,3,4,5,6,7	7	@D-Ser	D	ser
BGC0000389	orf00002	A2	FALSE	L	ser(100.0);thr(70.0);hpg(65.0);allothr(60.0);dpg(60.0)	16490.0	24248.0	+	BGC0000389	#,0,1,2,3,4,5,6,7	8	@L-Ile/aIle	L	ile
BGC0000397	orf00007	A1	FALSE	L	tyr(100.0);bht(95.0);phe(85.0);trp(70.0);uda(60.0)	8495.0	19703.0	+	BGC0000397	#,0,1,2,3,4,5	-	-	-	-
BGC0000397	orf00007	A2	FALSE	L	gly(100.0);ala(75.0);leu(65.0);val(65.0);ile(60.0)	8495.0	19703.0	+	BGC0000397	#,0,1,2,3,4,5	1	Gly	NA	gly
BGC0000397	orf00007	A3	FALSE	D	gln(100.0);glu(80.0);asp(65.0);asn(60.0);arg(55.0)	8495.0	19703.0	+	BGC0000397	#,0,1,2,3,4,5	2	@D-Gln	D	gln
BGC0000397	orf00008	A1	FALSE	L	ile(100.0);leu(85.0);val(85.0);abu(70.0);ala(65.0)	19699.0	34111.0	+	BGC0000397	#,0,1,2,3,4,5	3	@L-Ile/aIle	L	ile
BGC0000397	orf00008	A2	FALSE	L	ser(100.0);dab(70.0);hpg(65.0);thr(60.0);allothr(60.0)	19699.0	34111.0	+	BGC0000397	#,0,1,2,3,4,5	4	@L-Ser	L	ser
BGC0000397	orf00008	A3	FALSE	L	pro(95.0);pip(70.0);gua(60.0);uda(60.0);ala(55.0)	19699.0	34111.0	+	BGC0000397	#,0,1,2,3,4,5	5	@L-4Me-Pro	L	pro+MT
BGC0000397	orf00008	A4	FALSE	L	phe(90.0);trp(80.0);bht(80.0);bmt(80.0);tyr(75.0)	19699.0	34111.0	+	BGC0000397	#,0,1,2,3,4,5	-	-	-	-
BGC0000399	orf00003	A1	FALSE	D	leu(100.0);ile(75.0);val(75.0);ala-d(70.0);abu(70.0)	2885.0	9251.0	+	BGC0000399.1	#,0,1,2,3,4,5,6,7,8	0	@L-Leu	L	leu	9,8,7,6,5,4,3,2*1,0	0	L-Leu
BGC0000399	orf00003	A2	FALSE	D	asp(90.0);glu(75.0);asn(70.0);gln(70.0);arg(55.0)	2885.0	9251.0	+	BGC0000399.1	#,0,1,2,3,4,5,6,7,8	1	@D-Glu	D	glu	9,8,7,6,5,4,3,2*1,0	1	D-Glu/Asp
BGC0000399	orf00004	A1	FALSE	D	thr(100.0);allothr(100.0);dht(100.0);ser(80.0);dhpg(60.0)	9568.0	22672.0	+	BGC0000399.1	#,0,1,2,3,4,5,6,7,8	2	@D-aThr/Thr	D	thr	9,8,7,6,5,4,3,2*1,0	2	D-allo Thr
BGC0000399	orf00004	A2	FALSE	D	ile(100.0);leu(80.0);val(80.0);abu(70.0);ala(60.0)	9568.0	22672.0	+	BGC0000399.1	#,0,1,2,3,4,5,6,7,8	3	@D-Ile/aIle	D	ile	9,8,7,6,5,4,3,2*1,0	3	D-allo Ile
BGC0000399	orf00004	A3	FALSE	D	leu(100.0);ile(75.0);val(75.0);ala-d(70.0);abu(70.0)	9568.0	22672.0	+	BGC0000399.1	#,0,1,2,3,4,5,6,7,8	4	@L-Leu	L	leu	9,8,7,6,5,4,3,2*1,0	4	L-Leu
BGC0000399	orf00004	A4	FALSE	D	ser(100.0);thr(70.0);hpg(65.0);allothr(60.0);dpg(60.0)	9568.0	22672.0	+	BGC0000399.1	#,0,1,2,3,4,5,6,7,8	5	@D-Ser	D	ser	9,8,7,6,5,4,3,2*1,0	5	D-Ser
BGC0000399	orf00005	A1	FALSE	L	leu(100.0);ile(75.0);val(75.0);ala-d(70.0);abu(70.0)	22668.0	37374.0	+	BGC0000399.1	#,0,1,2,3,4,5,6,7,8	6	@L-Leu	L	leu	9,8,7,6,5,4,3,2*1,0	6	L-Leu
BGC0000399	orf00005	A2	FALSE	L	leu(100.0);ile(75.0);val(75.0);ala-d(70.0);abu(70.0)	22668.0	37374.0	+	BGC0000399.1	#,0,1,2,3,4,5,6,7,8	7	@L-Leu	L	leu	9,8,7,6,5,4,3,2*1,0	7	L-Leu
BGC0000399	orf00005	A3	FALSE	D	ser(100.0);thr(70.0);hpg(65.0);allothr(60.0);dpg(60.0)	22668.0	37374.0	+	BGC0000399.1	#,0,1,2,3,4,5,6,7,8	8	@D-Ser	D	ser	9,8,7,6,5,4,3,2*1,0	8	D-Ser
BGC0000399	orf00005	A4	FALSE	L	ile(90.0);val(85.0);leu(80.0);abu(75.0);ala(65.0)	22668.0	37374.0	+	BGC0000399.1	#,0,1,2,3,4,5,6,7,8	9	@L-Val	L	val	9,8,7,6,5,4,3,2*1,0	9	L-Val
BGC0000407	orf00004	A1	FALSE	L	glu(100.0);gln(80.0);asp(70.0);bmt(70.0);asn(65.0)	4372.0	12079.0	+	BGC0000407	#,0,1,2,3,4,5,6,7,8	0	Glu	NA	glu	7,6,5,4,3,2,1,0*8,9,#	9	Glu
BGC0000407	orf00004	A2	FALSE	D	orn(100.0);dab(90.0);lys(75.0);arg(70.0);gln(50.0)	4372.0	12079.0	+	BGC0000407	#,0,1,2,3,4,5,6,7,8	1	Orn	NA	orn	7,6,5,4,3,2,1,0*8,9,#	8	Orn
BGC0000407	orf00005	A1	FALSE	L	tyr(100.0);trp(65.0);bht(65.0);phe(60.0);phg(50.0)	12094.0	19786.0	+	BGC0000407	#,0,1,2,3,4,5,6,7,8	2	Tyr	NA	tyr	7,6,5,4,3,2,1,0*8,9,#	0	Tyr
BGC0000407	orf00005	A2	FALSE	D	thr(100.0);allothr(100.0);dht(100.0);ser(80.0);dhpg(60.0)	12094.0	19786.0	+	BGC0000407	#,0,1,2,3,4,5,6,7,8	3	aThr/Thr	NA	thr	7,6,5,4,3,2,1,0*8,9,#	7	Thr/Ser
BGC0000407	orf00006	A1	FALSE	L	glu(100.0);gln(80.0);asp(70.0);bmt(70.0);asn(65.0)	19803.0	27471.0	+	BGC0000407	#,0,1,2,3,4,5,6,7,8	4	Glu	NA	glu	7,6,5,4,3,2,1,0*8,9,#	6	Glu
BGC0000407	orf00006	A2	FALSE	D	val(100.0);abu(80.0);ile(75.0);ala(70.0);leu(70.0)	19803.0	27471.0	+	BGC0000407	#,0,1,2,3,4,5,6,7,8	5	Ala	NA	ala	7,6,5,4,3,2,1,0*8,9,#	5	Ala/Val/Aba
BGC0000407	orf00007	A1	FALSE	L	pro(100.0);pip(75.0);uda(60.0);ala(55.0);ala-d(50.0)	27490.0	38347.0	+	BGC0000407	#,0,1,2,3,4,5,6,7,8	6	Pro	NA	pro	7,6,5,4,3,2,1,0*8,9,#	4	Pro
BGC0000407	orf00007	A2	FALSE	L	glu(100.0);gln(75.0);asn(65.0);asp(65.0);aad(60.0)	27490.0	38347.0	+	BGC0000407	#,0,1,2,3,4,5,6,7,8	7	Gln	NA	gln	7,6,5,4,3,2,1,0*8,9,#	3	Gln
BGC0000407	orf00007	A3	FALSE	D	tyr(100.0);trp(65.0);bht(65.0);phe(60.0);phg(50.0)	27490.0	38347.0	+	BGC0000407	#,0,1,2,3,4,5,6,7,8	8	Tyr	NA	tyr	7,6,5,4,3,2,1,0*8,9,#	2	Tyr
BGC0000407	orf00008	A1	FALSE	L	ile(100.0);leu(80.0);val(80.0);abu(70.0);ala(65.0)	38375.0	42194.0	+	BGC0000407	#,0,1,2,3,4,5,6,7,8	9	Ile/aIle	NA	ile	7,6,5,4,3,2,1,0*8,9,#	1	Ile/Val
BGC0000407	orf00013	A1	FALSE	L	aad(60.0);asp(55.0);asn(50.0);glu(50.0);gln(45.0)	46129.0	47779.0	+	BGC0000407	#,0,1,2,3,4,5,6,7,8	-	-	-	-
BGC0000416	-	-							BGC0000416.2	#,0,1,2,3,4	0	@D-NMe-Val	D	val+MT
BGC0000416	-	-							BGC0000416.2	#,0,1,2,3,4	1	@D-NMe-Leu	D	leu+MT
BGC0000416	orf00001	A1	TRUE	L	phe(65.0);tyr(65.0);bht(60.0);ala(55.0);trp(55.0)	0.0	4683.0	+	BGC0000416.2	#,0,1,2,3,4	2	@D-NMe-Val	D	val+MT	0,1,2,	0	Leu
BGC0000416	orf00002	A1	TRUE	L	phe(65.0);tyr(65.0);bht(60.0);ala(55.0);trp(55.0)	4679.0	9344.0	+	BGC0000416.2	#,0,1,2,3,4	3	@D-NMe-Val	D	val+MT	0,1,2,	1	Val
BGC0000416	orf00003	A1	TRUE	L	phe(65.0);tyr(65.0);bht(60.0);ala(55.0);trp(55.0)	9340.0	15337.0	+	BGC0000416.2	#,0,1,2,3,4	4	@D-NMe-Val	D	val+MT	0,1,2,	2	Val
BGC0000424	orf00007	A1	FALSE	D	asp(100.0);asn(90.0);glu(65.0);gln(60.0);cha(60.0)	6092.0	33575.0	+	BGC0000424.1	#,0,1,2,3,4	0	OH-Asp	NA	asp+unk	0,1,2,3,4,5	0	Asp
BGC0000424	orf00007	A2	FALSE	L	ser(100.0);dab(70.0);hpg(65.0);thr(60.0);allothr(60.0)	6092.0	33575.0	+	BGC0000424.1	#,0,1,2,3,4	1	Ser	NA	ser	0,1,2,3,4,5	1	Ser
BGC0000424	orf00007	A3	FALSE	L	asp(100.0);asn(90.0);glu(65.0);gln(60.0);cha(60.0)	6092.0	33575.0	+	BGC0000424.1	#,0,1,2,3,4	2	OH-Asp	NA	asp+unk	0,1,2,3,4,5	2	Asp
BGC0000424	orf00007	A4	FALSE	D	thr(100.0);allothr(100.0);dht(100.0);ser(80.0);dhpg(60.0)	6092.0	33575.0	+	BGC0000424.1	#,0,1,2,3,4	3	aThr/Thr	NA	thr	0,1,2,3,4,5	3	Thr
BGC0000424	orf00007	A5	FALSE	L	ser(100.0);dab(70.0);hpg(65.0);thr(60.0);allothr(60.0)	6092.0	33575.0	+	BGC0000424.1	#,0,1,2,3,4	4	Ser	NA	ser	0,1,2,3,4,5	4	Ser
BGC0000424	orf00007	A6	FALSE	L	gln(70.0);asn(65.0);asp(65.0);glu(65.0);orn(60.0)	6092.0	33575.0	+	BGC0000424.1	#,0,1,2,3,4	-	-	-	-	0,1,2,3,4,5	5	N^5-OH Orn
BGC0000425	orf00004	A1	FALSE	D	thr(100.0);allothr(100.0);dht(100.0);ser(80.0);dhpg(60.0)	4805.0	24047.0	+	BGC0000425	#,0,1,2,3,4,5,6,7,8,9,10,11,12,13,14,15,16	0	dhAbu	NA	abu+unk	0,1,2,3,4,5,6,7,8,9,10,11,12,13,14,15,16,17	0	x-dhAbu		dhAbu
BGC0000425	orf00004	A2	FALSE	D	pro(95.0);pip(75.0);uda(60.0);ser(55.0);ala(50.0)	4805.0	24047.0	+	BGC0000425	#,0,1,2,3,4,5,6,7,8,9,10,11,12,13,14,15,16	1	Pro	NA	pro	0,1,2,3,4,5,6,7,8,9,10,11,12,13,14,15,16,17	1	D-Pro
BGC0000425	orf00004	A3	FALSE	D	ser(100.0);thr(70.0);hpg(65.0);allothr(60.0);dpg(60.0)	4805.0	24047.0	+	BGC0000425	#,0,1,2,3,4,5,6,7,8,9,10,11,12,13,14,15,16	2	@D-Ser	D	ser	0,1,2,3,4,5,6,7,8,9,10,11,12,13,14,15,16,17	2	D-Ser
BGC0000425	orf00004	A4	FALSE	D	leu(100.0);ile(75.0);val(75.0);ala-d(70.0);abu(70.0)	4805.0	24047.0	+	BGC0000425	#,0,1,2,3,4,5,6,7,8,9,10,11,12,13,14,15,16	3	@D-Leu	D	leu	0,1,2,3,4,5,6,7,8,9,10,11,12,13,14,15,16,17	3	D-Leu
BGC0000425	orf00004	A5	FALSE	D	val(100.0);abu(80.0);ile(75.0);leu(70.0);ala(65.0)	4805.0	24047.0	+	BGC0000425	#,0,1,2,3,4,5,6,7,8,9,10,11,12,13,14,15,16	4	@D-Val	D	val	0,1,2,3,4,5,6,7,8,9,10,11,12,13,14,15,16,17	4	D-Val
BGC0000425	orf00004	A6	FALSE	D	gln(95.0);glu(80.0);asp(65.0);asn(60.0);arg(55.0)	4805.0	24047.0	+	BGC0000425	#,0,1,2,3,4,5,6,7,8,9,10,11,12,13,14,15,16	5	@D-Gln	D	gln	0,1,2,3,4,5,6,7,8,9,10,11,12,13,14,15,16,17	5	D-Gln
BGC0000425	orf00005	A1	FALSE	D	leu(95.0);ile(75.0);val(70.0);abu(70.0);ala(65.0)	24043.0	43444.0	+	BGC0000425	#,0,1,2,3,4,5,6,7,8,9,10,11,12,13,14,15,16	6	@D-Leu	D	leu	0,1,2,3,4,5,6,7,8,9,10,11,12,13,14,15,16,17	6	D-Leu
BGC0000425	orf00005	A2	FALSE	D	val(100.0);abu(80.0);ile(75.0);leu(70.0);ala(65.0)	24043.0	43444.0	+	BGC0000425	#,0,1,2,3,4,5,6,7,8,9,10,11,12,13,14,15,16	7	@D-Val	D	val	0,1,2,3,4,5,6,7,8,9,10,11,12,13,14,15,16,17	7	D-Val
BGC0000425	orf00005	A3	FALSE	D	val(100.0);abu(80.0);ile(75.0);leu(70.0);ala(65.0)	24043.0	43444.0	+	BGC0000425	#,0,1,2,3,4,5,6,7,8,9,10,11,12,13,14,15,16	8	@L-Val	L	val	0,1,2,3,4,5,6,7,8,9,10,11,12,13,14,15,16,17	8	L-Val
BGC0000425	orf00005	A4	FALSE	D	gln(95.0);glu(80.0);asp(65.0);asn(60.0);arg(55.0)	24043.0	43444.0	+	BGC0000425	#,0,1,2,3,4,5,6,7,8,9,10,11,12,13,14,15,16	9	@D-Gln	D	gln	0,1,2,3,4,5,6,7,8,9,10,11,12,13,14,15,16,17	9	D-Gln
BGC0000425	orf00005	A5	FALSE	D	leu(100.0);ile(75.0);val(75.0);ala-d(70.0);abu(70.0)	24043.0	43444.0	+	BGC0000425	#,0,1,2,3,4,5,6,7,8,9,10,11,12,13,14,15,16	10	@L-Leu	L	leu	0,1,2,3,4,5,6,7,8,9,10,11,12,13,14,15,16,17	10	L-Leu
BGC0000425	orf00005	A6	FALSE	D	val(100.0);abu(80.0);ile(75.0);leu(70.0);ala(65.0)	24043.0	43444.0	+	BGC0000425	#,0,1,2,3,4,5,6,7,8,9,10,11,12,13,14,15,16	11	@D-Val	D	val	0,1,2,3,4,5,6,7,8,9,10,11,12,13,14,15,16,17	11	D-Val
BGC0000425	orf00006	A1	FALSE	D	thr(100.0);allothr(100.0);dht(100.0);ser(80.0);dhpg(60.0)	43821.0	64995.0	+	BGC0000425	#,0,1,2,3,4,5,6,7,8,9,10,11,12,13,14,15,16	12	dhAbu	NA	abu+unk	0,1,2,3,4,5,6,7,8,9,10,11,12,13,14,15,16,17	12	x-dhAbu		dhAbu
BGC0000425	orf00006	A2	FALSE	D	thr(100.0);allothr(100.0);dht(100.0);ser(80.0);dhpg(60.0)	43821.0	64995.0	+	BGC0000425	#,0,1,2,3,4,5,6,7,8,9,10,11,12,13,14,15,16	13	@D-aThr/Thr	D	thr	0,1,2,3,4,5,6,7,8,9,10,11,12,13,14,15,16,17	13	D-Thr
BGC0000425	orf00006	A3	FALSE	L	ile(100.0);leu(80.0);val(80.0);abu(70.0);ala(60.0)	43821.0	64995.0	+	BGC0000425	#,0,1,2,3,4,5,6,7,8,9,10,11,12,13,14,15,16	14	@L-Ile/aIle	L	ile	0,1,2,3,4,5,6,7,8,9,10,11,12,13,14,15,16,17	14	L-lle
BGC0000425	orf00006	A4	FALSE	L	asn(65.0);asp(65.0);gln(60.0);glu(60.0);aad(60.0)	43821.0	64995.0	+	BGC0000425	#,0,1,2,3,4,5,6,7,8,9,10,11,12,13,14,15,16	15	@L-Hse	L	hse	0,1,2,3,4,5,6,7,8,9,10,11,12,13,14,15,16,17	15	L-Hse
BGC0000425	orf00006	A5	FALSE	D	dab(100.0);ala(65.0);ala-d(60.0);val(60.0);gly(55.0)	43821.0	64995.0	+	BGC0000425	#,0,1,2,3,4,5,6,7,8,9,10,11,12,13,14,15,16	16	@D-Dab	D	dab	0,1,2,3,4,5,6,7,8,9,10,11,12,13,14,15,16,17	16	D-Dab
BGC0000425	orf00006	A6	FALSE	L	bmt(50.0);end(50.0);cha(50.0);dab(40.0);hyv(40.0)	43821.0	64995.0	+	BGC0000425	#,0,1,2,3,4,5,6,7,8,9,10,11,12,13,14,15,16	17	@L-Lys	L	lys	0,1,2,3,4,5,6,7,8,9,10,11,12,13,14,15,16,17	17	L-Lys
BGC0000433	orf00011	A1	FALSE	L	glu(95.0);gln(90.0);asp(80.0);asn(65.0);arg(60.0)	8557.0	19312.0	+	BGC0000433	#,0,1,2,3,4,5	0	@L-Glu	L	glu
BGC0000433	orf00011	A2	FALSE	L	leu(100.0);val(80.0);ile(75.0);ala(65.0);gly(65.0)	8557.0	19312.0	+	BGC0000433	#,0,1,2,3,4,5	1	@L-Leu	L	leu
BGC0000433	orf00011	A3	FALSE	D	leu(100.0);ile(75.0);val(75.0);ala-d(70.0);abu(70.0)	8557.0	19312.0	+	BGC0000433	#,0,1,2,3,4,5	2	@D-Leu	D	leu
BGC0000433	orf00012	A1	FALSE	L	val(100.0);ile(80.0);abu(80.0);leu(75.0);ala(65.0)	19333.0	30094.0	+	BGC0000433	#,0,1,2,3,4,5	3	@L-Val	L	val
BGC0000433	orf00012	A2	FALSE	L	asp(100.0);asn(85.0);gln(60.0);glu(60.0);lys(55.0)	19333.0	30094.0	+	BGC0000433	#,0,1,2,3,4,5	4	@L-Asp	L	asp
BGC0000433	orf00012	A3	FALSE	D	leu(100.0);ile(75.0);val(75.0);ala-d(70.0);abu(70.0)	19333.0	30094.0	+	BGC0000433	#,0,1,2,3,4,5	5	@D-Leu	D	leu
BGC0000433	orf00013	A1	FALSE	L	leu(100.0);val(90.0);ile(85.0);gly(70.0);ala(65.0)	30128.0	33965.0	+	BGC0000433	#,0,1,2,3,4,5	6	@L-Leu	L	leu
BGC0000437	orf00003	A1	FALSE	D	ser(100.0);hpg(70.0);dpg(65.0);thr(60.0);dab(60.0)	2470.0	30844.0	-	BGC0000437	#,0,1,2,3,4,5,6,7	0	@L-Ser	L	ser	1,2,3,4,5,6,7,8,0*,#	0	Ser
BGC0000437	orf00003	A2	FALSE	D	ser(100.0);hpg(70.0);dpg(65.0);thr(60.0);dab(60.0)	2470.0	30844.0	-	BGC0000437	#,0,1,2,3,4,5,6,7	1	@D-Ser	D	ser	1,2,3,4,5,6,7,8,0*,#	1	Ser
BGC0000437	orf00003	A3	FALSE	D	dab(100.0);ala(65.0);ala-d(60.0);val(60.0);gly(55.0)	2470.0	30844.0	-	BGC0000437	#,0,1,2,3,4,5,6,7	2	@D-Dab	D	dab	1,2,3,4,5,6,7,8,0*,#	2	Dab
BGC0000437	orf00003	A4	FALSE	L	dab(100.0);ala(65.0);ala-d(60.0);val(60.0);gly(55.0)	2470.0	30844.0	-	BGC0000437	#,0,1,2,3,4,5,6,7	3	@L-Dab	L	dab	1,2,3,4,5,6,7,8,0*,#	3	Dab
BGC0000437	orf00003	A5	FALSE	L	arg(100.0);lys(75.0);orn(70.0);dab(60.0);asp(50.0)	2470.0	30844.0	-	BGC0000437	#,0,1,2,3,4,5,6,7	4	@L-Arg	L	arg	1,2,3,4,5,6,7,8,0*,#	4	Arg
BGC0000437	orf00003	A6	FALSE	L	phe(100.0);tyr(80.0);trp(70.0);bht(65.0);phg(55.0)	2470.0	30844.0	-	BGC0000437	#,0,1,2,3,4,5,6,7	5	@L-Phe	L	phe	1,2,3,4,5,6,7,8,0*,#	5	Phe
BGC0000437	orf00003	A7	FALSE	D	thr(100.0);allothr(95.0);dht(90.0);ser(80.0);dhpg(60.0)	2470.0	30844.0	-	BGC0000437	#,0,1,2,3,4,5,6,7	6	dhAbu	NA	abu+unk	1,2,3,4,5,6,7,8,0*,#	6	Dhb
BGC0000437	orf00003	A8	FALSE	L	asp(100.0);glu(80.0);gln(75.0);asn(70.0);cit(60.0)	2470.0	30844.0	-	BGC0000437	#,0,1,2,3,4,5,6,7	7	@L-OH-Asp	L	asp+unk	1,2,3,4,5,6,7,8,0*,#	7	(3-OH)Asp
BGC0000437	orf00006	A1	FALSE	L	thr(100.0);allothr(90.0);ser(80.0);dht(80.0);hpg(60.0)	33476.0	35321.0	-	BGC0000437	#,0,1,2,3,4,5,6,7	8	@L-4Cl-Thr	L	thr+unk	1,2,3,4,5,6,7,8,0*,#	8	(4-Cl)Thr
BGC0000438	-	-							BGC0000438	#,0,1,2,3,4,5,6,7,8,9,10,11,12,13,14,15,16,17,18,19,20,21,22,23	3	@L-Ala	L	ala
BGC0000438	-	-							BGC0000438	#,0,1,2,3,4,5,6,7,8,9,10,11,12,13,14,15,16,17,18,19,20,21,22,23	4	@L-Ala	L	ala
BGC0000438	-	-							BGC0000438	#,0,1,2,3,4,5,6,7,8,9,10,11,12,13,14,15,16,17,18,19,20,21,22,23	6	@L-Leu	L	leu
BGC0000438	orf00001	A1	FALSE	D	thr(100.0);allothr(100.0);dht(100.0);ser(80.0);dhpg(60.0)	137.0	16277.0	+	BGC0000438	#,0,1,2,3,4,5,6,7,8,9,10,11,12,13,14,15,16,17,18,19,20,21,22,23	0	dhAbu	NA	abu+unk	0,1,2,3,4,5,6,7*,8,9,10,11,12,13,14,15,16,17,18,19,20,21,#	21	Dhb
BGC0000438	orf00001	A2	FALSE	D	pro(100.0);pip(80.0);uda(60.0);ala(55.0);ser(55.0)	137.0	16277.0	+	BGC0000438	#,0,1,2,3,4,5,6,7,8,9,10,11,12,13,14,15,16,17,18,19,20,21,22,23	1	@L-Pro	L	pro	0,1,2,3,4,5,6,7*,8,9,10,11,12,13,14,15,16,17,18,19,20,21,#	20	Pro
BGC0000438	orf00001	A3	FALSE	D	val(100.0);abu(80.0);ile(75.0);leu(70.0);ala(65.0)	137.0	16277.0	+	BGC0000438	#,0,1,2,3,4,5,6,7,8,9,10,11,12,13,14,15,16,17,18,19,20,21,22,23	2	@L-Val	L	val	0,1,2,3,4,5,6,7*,8,9,10,11,12,13,14,15,16,17,18,19,20,21,#	19	Val
BGC0000438	orf00001	A4	FALSE	D	val(100.0);abu(80.0);ile(75.0);leu(70.0);ala(65.0)	137.0	16277.0	+	BGC0000438	#,0,1,2,3,4,5,6,7,8,9,10,11,12,13,14,15,16,17,18,19,20,21,22,23	5	@L-Val	L	val	0,1,2,3,4,5,6,7*,8,9,10,11,12,13,14,15,16,17,18,19,20,21,#	18	Val
BGC0000438	orf00001	A5	FALSE	D	ala(100.0);gly(70.0);ala-d(65.0);ile(60.0);val(60.0)	137.0	16277.0	+	BGC0000438	#,0,1,2,3,4,5,6,7,8,9,10,11,12,13,14,15,16,17,18,19,20,21,22,23	7	@L-Ala	L	ala	0,1,2,3,4,5,6,7*,8,9,10,11,12,13,14,15,16,17,18,19,20,21,#	17	Ala
BGC0000438	orf00002	A1	FALSE	D	ala(100.0);gly(70.0);ala-d(65.0);ile(60.0);val(60.0)	16279.0	32689.0	+	BGC0000438	#,0,1,2,3,4,5,6,7,8,9,10,11,12,13,14,15,16,17,18,19,20,21,22,23	8	@L-Ala	L	ala	0,1,2,3,4,5,6,7*,8,9,10,11,12,13,14,15,16,17,18,19,20,21,#	16	Ala
BGC0000438	orf00002	A2	FALSE	D	val(100.0);abu(80.0);ile(75.0);leu(70.0);ala(65.0)	16279.0	32689.0	+	BGC0000438	#,0,1,2,3,4,5,6,7,8,9,10,11,12,13,14,15,16,17,18,19,20,21,22,23	9	dhAbu	NA	abu+unk	0,1,2,3,4,5,6,7*,8,9,10,11,12,13,14,15,16,17,18,19,20,21,#	15	Val
BGC0000438	orf00002	A3	FALSE	D	val(100.0);abu(80.0);ile(75.0);leu(70.0);ala(65.0)	16279.0	32689.0	+	BGC0000438	#,0,1,2,3,4,5,6,7,8,9,10,11,12,13,14,15,16,17,18,19,20,21,22,23	10	@L-Val	L	val	0,1,2,3,4,5,6,7*,8,9,10,11,12,13,14,15,16,17,18,19,20,21,#	14	Val
BGC0000438	orf00002	A4	FALSE	D	thr(100.0);allothr(100.0);dht(100.0);ser(80.0);dhpg(60.0)	16279.0	32689.0	+	BGC0000438	#,0,1,2,3,4,5,6,7,8,9,10,11,12,13,14,15,16,17,18,19,20,21,22,23	11	dhAbu	NA	abu+unk	0,1,2,3,4,5,6,7*,8,9,10,11,12,13,14,15,16,17,18,19,20,21,#	13	Dhb
BGC0000438	orf00002	A5	FALSE	D	ala(100.0);gly(70.0);ala-d(65.0);ile(60.0);val(60.0)	16279.0	32689.0	+	BGC0000438	#,0,1,2,3,4,5,6,7,8,9,10,11,12,13,14,15,16,17,18,19,20,21,22,23	12	@L-Ala	L	ala	0,1,2,3,4,5,6,7*,8,9,10,11,12,13,14,15,16,17,18,19,20,21,#	12	Ala
BGC0000438	orf00003	A1	FALSE	D	val(100.0);abu(80.0);ile(75.0);leu(70.0);ala(65.0)	33114.0	73725.0	+	BGC0000438	#,0,1,2,3,4,5,6,7,8,9,10,11,12,13,14,15,16,17,18,19,20,21,22,23	13	@L-Val	L	val	0,1,2,3,4,5,6,7*,8,9,10,11,12,13,14,15,16,17,18,19,20,21,#	11	Val
BGC0000438	orf00003	A10	FALSE	L	dab(100.0);ala(65.0);ala-d(60.0);val(60.0);gly(55.0)	33114.0	73725.0	+	BGC0000438	#,0,1,2,3,4,5,6,7,8,9,10,11,12,13,14,15,16,17,18,19,20,21,22,23	22	@L-Dab	L	dab	0,1,2,3,4,5,6,7*,8,9,10,11,12,13,14,15,16,17,18,19,20,21,#	2	Dab
BGC0000438	orf00003	A11	FALSE	L	dab(100.0);ala(65.0);ala-d(60.0);val(60.0);gly(55.0)	33114.0	73725.0	+	BGC0000438	#,0,1,2,3,4,5,6,7,8,9,10,11,12,13,14,15,16,17,18,19,20,21,22,23	23	@L-Dab	L	dab	0,1,2,3,4,5,6,7*,8,9,10,11,12,13,14,15,16,17,18,19,20,21,#	1	Dab
BGC0000438	orf00003	A12	FALSE	L	tyr(90.0);phe(80.0);trp(65.0);bht(65.0);phg(55.0)	33114.0	73725.0	+	BGC0000438	#,0,1,2,3,4,5,6,7,8,9,10,11,12,13,14,15,16,17,18,19,20,21,22,23	24	@L-Tyr	L	tyr	0,1,2,3,4,5,6,7*,8,9,10,11,12,13,14,15,16,17,18,19,20,21,#	0	Tyr
BGC0000438	orf00003	A2	FALSE	D	ala(100.0);gly(70.0);ala-d(65.0);ile(60.0);val(60.0)	33114.0	73725.0	+	BGC0000438	#,0,1,2,3,4,5,6,7,8,9,10,11,12,13,14,15,16,17,18,19,20,21,22,23	14	@L-Ala	L	ala	0,1,2,3,4,5,6,7*,8,9,10,11,12,13,14,15,16,17,18,19,20,21,#	10	Ala
BGC0000438	orf00003	A3	FALSE	D	ala(100.0);gly(70.0);ala-d(65.0);ile(60.0);val(60.0)	33114.0	73725.0	+	BGC0000438	#,0,1,2,3,4,5,6,7,8,9,10,11,12,13,14,15,16,17,18,19,20,21,22,23	15	@L-Ala	L	ala	0,1,2,3,4,5,6,7*,8,9,10,11,12,13,14,15,16,17,18,19,20,21,#	9	Ala
BGC0000438	orf00003	A4	FALSE	D	thr(100.0);allothr(100.0);dht(100.0);ser(80.0);dhpg(60.0)	33114.0	73725.0	+	BGC0000438	#,0,1,2,3,4,5,6,7,8,9,10,11,12,13,14,15,16,17,18,19,20,21,22,23	16	dhAbu	NA	abu+unk	0,1,2,3,4,5,6,7*,8,9,10,11,12,13,14,15,16,17,18,19,20,21,#	8	Dhb
BGC0000438	orf00003	A5	FALSE	D	thr(100.0);allothr(100.0);dht(100.0);ser(80.0);dhpg(60.0)	33114.0	73725.0	+	BGC0000438	#,0,1,2,3,4,5,6,7,8,9,10,11,12,13,14,15,16,17,18,19,20,21,22,23	17	@L-aThr/Thr	L	thr	0,1,2,3,4,5,6,7*,8,9,10,11,12,13,14,15,16,17,18,19,20,21,#	7	aThr
BGC0000438	orf00003	A6	FALSE	D	ser(100.0);hpg(70.0);dpg(65.0);thr(60.0);dab(60.0)	33114.0	73725.0	+	BGC0000438	#,0,1,2,3,4,5,6,7,8,9,10,11,12,13,14,15,16,17,18,19,20,21,22,23	18	@L-Ser	L	ser	0,1,2,3,4,5,6,7*,8,9,10,11,12,13,14,15,16,17,18,19,20,21,#	6	Ser
BGC0000438	orf00003	A7	FALSE	D	ala(100.0);gly(70.0);ala-d(65.0);ile(60.0);val(60.0)	33114.0	73725.0	+	BGC0000438	#,0,1,2,3,4,5,6,7,8,9,10,11,12,13,14,15,16,17,18,19,20,21,22,23	19	@L-Ala	L	ala	0,1,2,3,4,5,6,7*,8,9,10,11,12,13,14,15,16,17,18,19,20,21,#	5	Ala
BGC0000438	orf00003	A8	FALSE	D	thr(100.0);allothr(100.0);dht(100.0);ser(80.0);dhpg(60.0)	33114.0	73725.0	+	BGC0000438	#,0,1,2,3,4,5,6,7,8,9,10,11,12,13,14,15,16,17,18,19,20,21,22,23	20	@L-Val	L	val	0,1,2,3,4,5,6,7*,8,9,10,11,12,13,14,15,16,17,18,19,20,21,#	4	Dhb
BGC0000438	orf00003	A9	FALSE	L	ala(100.0);gly(70.0);ala-d(65.0);ile(60.0);val(60.0)	33114.0	73725.0	+	BGC0000438	#,0,1,2,3,4,5,6,7,8,9,10,11,12,13,14,15,16,17,18,19,20,21,22,23	21	@L-Ala	L	ala	0,1,2,3,4,5,6,7*,8,9,10,11,12,13,14,15,16,17,18,19,20,21,#	3	Ala
BGC0000439	orf00012	A1	FALSE	L	tyr(75.0);bht(75.0);ahp(60.0);met(50.0);dht(50.0)	11571.0	28905.0	+	BGC0000439	#,0,1,2,3,4,5,6,7,8,9,10,11	-	-	-	-	12,11,10,9,8,7,6,5,4,3*,2,1,0,#	0	6-Сl-Trp
BGC0000439	orf00012	A2	FALSE	D	asn(85.0);asp(85.0);glu(65.0);gln(60.0);aad(50.0)	11571.0	28905.0	+	BGC0000439	#,0,1,2,3,4,5,6,7,8,9,10,11	1	@D-Asn	D	asn	12,11,10,9,8,7,6,5,4,3*,2,1,0,#	1	Asp
BGC0000439	orf00012	A3	FALSE	L	asp(90.0);asn(85.0);gln(60.0);glu(60.0);hty(60.0)	11571.0	28905.0	+	BGC0000439	#,0,1,2,3,4,5,6,7,8,9,10,11	2	@L-Asp	L	asp	12,11,10,9,8,7,6,5,4,3*,2,1,0,#	2	Asp
BGC0000439	orf00012	A4	FALSE	L	thr(100.0);allothr(100.0);dht(100.0);ser(80.0);dhpg(60.0)	11571.0	28905.0	+	BGC0000439	#,0,1,2,3,4,5,6,7,8,9,10,11	3	@L-aThr/Thr	L	thr	12,11,10,9,8,7,6,5,4,3*,2,1,0,#	3	Thr
BGC0000439	orf00012	A5	FALSE	L	gly(100.0);ala(75.0);leu(65.0);val(65.0);ile(60.0)	11571.0	28905.0	+	BGC0000439	#,0,1,2,3,4,5,6,7,8,9,10,11	4	Gly	NA	gly	12,11,10,9,8,7,6,5,4,3*,2,1,0,#	4	Gly
BGC0000439	orf00013	A1	FALSE	L	glu(65.0);arg(55.0);asp(55.0);gln(55.0);lys(50.0)	28901.0	50819.0	+	BGC0000439	#,0,1,2,3,4,5,6,7,8,9,10,11	5	@L-Orn	L	orn	12,11,10,9,8,7,6,5,4,3*,2,1,0,#	5	Orn
BGC0000439	orf00013	A2	FALSE	L	asp(90.0);asn(85.0);gln(60.0);glu(60.0);hty(60.0)	28901.0	50819.0	+	BGC0000439	#,0,1,2,3,4,5,6,7,8,9,10,11	6	@L-Asp	L	asp	12,11,10,9,8,7,6,5,4,3*,2,1,0,#	6	Asp
BGC0000439	orf00013	A3	FALSE	D	ala(90.0);gly(75.0);ala-d(65.0);ser(60.0);ile(55.0)	28901.0	50819.0	+	BGC0000439	#,0,1,2,3,4,5,6,7,8,9,10,11	7	@D-Ala	D	ala	12,11,10,9,8,7,6,5,4,3*,2,1,0,#	7	Ala
BGC0000439	orf00013	A4	FALSE	L	asp(90.0);asn(85.0);gln(60.0);glu(60.0);hty(60.0)	28901.0	50819.0	+	BGC0000439	#,0,1,2,3,4,5,6,7,8,9,10,11	8	@L-Asp	L	asp	12,11,10,9,8,7,6,5,4,3*,2,1,0,#	8	Asp
BGC0000439	orf00013	A5	FALSE	L	gly(95.0);ala(70.0);ile(65.0);val(65.0);leu(60.0)	28901.0	50819.0	+	BGC0000439	#,0,1,2,3,4,5,6,7,8,9,10,11	9	Gly	NA	gly	12,11,10,9,8,7,6,5,4,3*,2,1,0,#	9	Gly
BGC0000439	orf00013	A6	FALSE	D	ala(90.0);gly(80.0);leu(70.0);val(70.0);ala-d(65.0)	28901.0	50819.0	+	BGC0000439	#,0,1,2,3,4,5,6,7,8,9,10,11	10	@D-Ala	D	ala	12,11,10,9,8,7,6,5,4,3*,2,1,0,#	10	Ala
BGC0000439	orf00014	A1	FALSE	L	asn(80.0);asp(80.0);glu(60.0);gln(50.0);lys(50.0)	50820.0	57978.0	+	BGC0000439	#,0,1,2,3,4,5,6,7,8,9,10,11	11	@L-3Me-Glu	L	glu+MT	12,11,10,9,8,7,6,5,4,3*,2,1,0,#	11	Glu
BGC0000439	orf00014	A2	FALSE	L	phe(80.0);trp(70.0);tyr(70.0);bht(70.0);bmt(70.0)	50820.0	57978.0	+	BGC0000439	#,0,1,2,3,4,5,6,7,8,9,10,11	-	-	-	-	12,11,10,9,8,7,6,5,4,3*,2,1,0,#	12	4-Cl-Kyn
BGC0000443	orf00007	A1	FALSE	L	ser(100.0);hpg(70.0);dpg(65.0);thr(60.0);dab(60.0)	5608.0	21733.0	+	BGC0000443	#,0,1,2,3,4,5,6,7	0	Ser	NA	ser	0,1,2,3,4,5,6,7,8*	0	Ser
BGC0000443	orf00007	A2	FALSE	D	asp(70.0);cit(70.0);asn(65.0);gln(60.0);glu(60.0)	5608.0	21733.0	+	BGC0000443	#,0,1,2,3,4,5,6,7	1	X1	NA	none	0,1,2,3,4,5,6,7,8*	1	Orn
BGC0000443	orf00007	A3	FALSE	L	asp(100.0);glu(80.0);gln(75.0);asn(70.0);cit(60.0)	5608.0	21733.0	+	BGC0000443	#,0,1,2,3,4,5,6,7	2	Asp	NA	asp	0,1,2,3,4,5,6,7,8*	2	Asp
BGC0000443	orf00007	A4	FALSE	D	asn(65.0);asp(65.0);gln(60.0);glu(60.0);aad(60.0)	5608.0	21733.0	+	BGC0000443	#,0,1,2,3,4,5,6,7	3	Hse	NA	hse	0,1,2,3,4,5,6,7,8*	3	Lys
BGC0000443	orf00007	A5	FALSE	L	leu(70.0);val(65.0);ala(60.0);gly(60.0);ile(60.0)	5608.0	21733.0	+	BGC0000443	#,0,1,2,3,4,5,6,7	4	X2	NA	none	0,1,2,3,4,5,6,7,8*	4	His
BGC0000443	orf00008	A1	FALSE	L	thr(100.0);allothr(100.0);dht(100.0);ser(80.0);dhpg(60.0)	21736.0	35314.0	+	BGC0000443	#,0,1,2,3,4,5,6,7	5	X0	NA	none	0,1,2,3,4,5,6,7,8*	5	Thr
BGC0000443	orf00008	A2	FALSE	D	thr(100.0);allothr(100.0);dht(100.0);ser(80.0);dhpg(60.0)	21736.0	35314.0	+	BGC0000443	#,0,1,2,3,4,5,6,7	6	dhAbu	NA	abu+unk	0,1,2,3,4,5,6,7,8*	6	Dhb
BGC0000443	orf00008	A3	FALSE	L	asp(100.0);glu(80.0);gln(75.0);asn(70.0);cit(60.0)	21736.0	35314.0	+	BGC0000443	#,0,1,2,3,4,5,6,7	7	OH-Asp	NA	asp+unk	0,1,2,3,4,5,6,7,8*	7	OH-Asp
BGC0000443	orf00009	A1	FALSE	L	thr(100.0);allothr(90.0);ser(80.0);dht(80.0);hpg(60.0)	35639.0	37484.0	+	BGC0000443	#,0,1,2,3,4,5,6,7	8	4Cl-Thr	NA	thr+unk	0,1,2,3,4,5,6,7,8*	8	4Cl-Thr
BGC0000447	orf00004	A1	FALSE	D	thr(100.0);allothr(100.0);dht(100.0);ser(80.0);dhpg(60.0)	4794.0	14454.0	+	BGC0000447.1	#,0,1,2,3,4,5,6,7,8,9,10,11,12,13,14,15,16	0	dhAbu	NA	abu+unk	17,16,15,14,13*,12,11,10,9,8,7,6,5,4,3,2,1,0	0	2,3‐didehydrobutyrine
BGC0000447	orf00004	A2	FALSE	D	pro(95.0);pip(70.0);uda(60.0);ala(55.0);gly(50.0)	4794.0	14454.0	+	BGC0000447.1	#,0,1,2,3,4,5,6,7,8,9,10,11,12,13,14,15,16	1	@D-Pro	D	pro	17,16,15,14,13*,12,11,10,9,8,7,6,5,4,3,2,1,0	1	D-Pro
BGC0000447	orf00004	A3	FALSE	D	ser(90.0);met(40.0);dab(40.0);dht(40.0);bmt(40.0)	4794.0	14454.0	+	BGC0000447.1	#,0,1,2,3,4,5,6,7,8,9,10,11,12,13,14,15,16	2	@L-Ser	L	ser	17,16,15,14,13*,12,11,10,9,8,7,6,5,4,3,2,1,0	2	D-Ser
BGC0000447	orf00005	A1	FALSE	D	leu(100.0);ile(75.0);val(75.0);ala-d(70.0);abu(70.0)	14450.0	24293.0	+	BGC0000447.1	#,0,1,2,3,4,5,6,7,8,9,10,11,12,13,14,15,16	3	@L-Leu	L	leu	17,16,15,14,13*,12,11,10,9,8,7,6,5,4,3,2,1,0	3	D-Leu
BGC0000447	orf00005	A2	FALSE	D	val(100.0);abu(80.0);ile(75.0);leu(70.0);ala(65.0)	14450.0	24293.0	+	BGC0000447.1	#,0,1,2,3,4,5,6,7,8,9,10,11,12,13,14,15,16	4	@D-Val	D	val	17,16,15,14,13*,12,11,10,9,8,7,6,5,4,3,2,1,0	4	D-Val
BGC0000447	orf00005	A3	FALSE	D	ser(100.0);thr(70.0);hpg(65.0);allothr(60.0);dpg(60.0)	14450.0	24293.0	+	BGC0000447.1	#,0,1,2,3,4,5,6,7,8,9,10,11,12,13,14,15,16	5	@D-Ser	D	ser	17,16,15,14,13*,12,11,10,9,8,7,6,5,4,3,2,1,0	5	D-Ser
BGC0000447	orf00006	A1	FALSE	D	leu(100.0);ile(75.0);val(75.0);ala-d(70.0);abu(70.0)	24289.0	34258.0	+	BGC0000447.1	#,0,1,2,3,4,5,6,7,8,9,10,11,12,13,14,15,16	6	@D-Leu	D	leu	17,16,15,14,13*,12,11,10,9,8,7,6,5,4,3,2,1,0	6	D-Leu
BGC0000447	orf00006	A2	FALSE	D	val(100.0);abu(80.0);ile(75.0);leu(70.0);ala(65.0)	24289.0	34258.0	+	BGC0000447.1	#,0,1,2,3,4,5,6,7,8,9,10,11,12,13,14,15,16	7	@D-Val	D	val	17,16,15,14,13*,12,11,10,9,8,7,6,5,4,3,2,1,0	7	D-Val
BGC0000447	orf00006	A3	FALSE	D	val(100.0);abu(80.0);ile(75.0);leu(70.0);ala(65.0)	24289.0	34258.0	+	BGC0000447.1	#,0,1,2,3,4,5,6,7,8,9,10,11,12,13,14,15,16	8	@L-Val	L	val	17,16,15,14,13*,12,11,10,9,8,7,6,5,4,3,2,1,0	8	L-Val/D-Val
BGC0000447	orf00007	A1	FALSE	D	gln(95.0);glu(80.0);asp(65.0);asn(60.0);arg(55.0)	34215.0	44247.0	+	BGC0000447.1	#,0,1,2,3,4,5,6,7,8,9,10,11,12,13,14,15,16	9	@D-Gln	D	gln	17,16,15,14,13*,12,11,10,9,8,7,6,5,4,3,2,1,0	9	D-Gln
BGC0000447	orf00007	A2	FALSE	D	leu(100.0);ile(75.0);val(75.0);ala-d(70.0);abu(70.0)	34215.0	44247.0	+	BGC0000447.1	#,0,1,2,3,4,5,6,7,8,9,10,11,12,13,14,15,16	10	@L-Leu	L	leu	17,16,15,14,13*,12,11,10,9,8,7,6,5,4,3,2,1,0	10	L-Leu
BGC0000447	orf00007	A3	FALSE	D	val(100.0);abu(80.0);ile(75.0);leu(70.0);ala(65.0)	34215.0	44247.0	+	BGC0000447.1	#,0,1,2,3,4,5,6,7,8,9,10,11,12,13,14,15,16	11	@D-Val	D	val	17,16,15,14,13*,12,11,10,9,8,7,6,5,4,3,2,1,0	11	D-Val
BGC0000447	orf00008	A1	FALSE	D	thr(100.0);allothr(100.0);dht(100.0);ser(80.0);dhpg(60.0)	44557.0	65716.0	+	BGC0000447.1	#,0,1,2,3,4,5,6,7,8,9,10,11,12,13,14,15,16	12	dhAbu	NA	abu+unk	17,16,15,14,13*,12,11,10,9,8,7,6,5,4,3,2,1,0	12	2,3‐didehydrobutyrine
BGC0000447	orf00008	A2	FALSE	D	thr(100.0);allothr(100.0);dht(100.0);ser(80.0);dhpg(60.0)	44557.0	65716.0	+	BGC0000447.1	#,0,1,2,3,4,5,6,7,8,9,10,11,12,13,14,15,16	13	@D-aThr/Thr	D	thr	17,16,15,14,13*,12,11,10,9,8,7,6,5,4,3,2,1,0	13	D-allo-Thr
BGC0000447	orf00008	A3	FALSE	L	leu(100.0);ile(75.0);val(75.0);ala-d(70.0);abu(70.0)	44557.0	65716.0	+	BGC0000447.1	#,0,1,2,3,4,5,6,7,8,9,10,11,12,13,14,15,16	14	@L-Ile/aIle	L	ile	17,16,15,14,13*,12,11,10,9,8,7,6,5,4,3,2,1,0	14	L-Ile/L-Leu
BGC0000447	orf00008	A4	FALSE	L	asn(65.0);asp(65.0);gln(60.0);glu(60.0);aad(60.0)	44557.0	65716.0	+	BGC0000447.1	#,0,1,2,3,4,5,6,7,8,9,10,11,12,13,14,15,16	15	@L-Hse	L	hse	17,16,15,14,13*,12,11,10,9,8,7,6,5,4,3,2,1,0	15	L-Hse
BGC0000447	orf00008	A5	FALSE	D	dab(100.0);ala(65.0);ala-d(60.0);val(60.0);gly(55.0)	44557.0	65716.0	+	BGC0000447.1	#,0,1,2,3,4,5,6,7,8,9,10,11,12,13,14,15,16	16	@D-Dab	D	dab	17,16,15,14,13*,12,11,10,9,8,7,6,5,4,3,2,1,0	16	D-Dab
BGC0000447	orf00008	A6	FALSE	L	bmt(50.0);end(50.0);cha(50.0);dab(40.0);hyv(40.0)	44557.0	65716.0	+	BGC0000447.1	#,0,1,2,3,4,5,6,7,8,9,10,11,12,13,14,15,16	17	@L-Lys	L	lys	17,16,15,14,13*,12,11,10,9,8,7,6,5,4,3,2,1,0	17	L-Lys
BGC0000452	orf00007	A1	FALSE	D	phe(100.0);tyr(80.0);bht(75.0);trp(70.0);uda(60.0)	8543.0	11888.0	+	BGC0000452	0,1,2,3,4,5,6,7,8,9*	4	@D-Phe	D	phe	0,1,2,3,4,5,6,7,8,9*	0	D-Phe
BGC0000452	orf00008	A1	FALSE	L	pro(100.0);pip(75.0);uda(60.0);ala(55.0);ser(55.0)	11982.0	22752.0	+	BGC0000452	0,1,2,3,4,5,6,7,8,9*	5	@L-Pro	L	pro	0,1,2,3,4,5,6,7,8,9*	1	Pro
BGC0000452	orf00008	A2	FALSE	L	phe(85.0);tyr(70.0);trp(65.0);bht(65.0);bmt(60.0)	11982.0	22752.0	+	BGC0000452	0,1,2,3,4,5,6,7,8,9*	6	@L-Phe	L	phe	0,1,2,3,4,5,6,7,8,9*	2	Phe/Trp
BGC0000452	orf00008	A3	FALSE	D	phe(100.0);tyr(80.0);bht(75.0);trp(70.0);uda(60.0)	11982.0	22752.0	+	BGC0000452	0,1,2,3,4,5,6,7,8,9*	7	@D-Phe	D	phe	0,1,2,3,4,5,6,7,8,9*	3	D-Phe/D-Trp
BGC0000452	orf00009	A1	FALSE	L	asn(100.0);asp(85.0);glu(65.0);gln(60.0);aad(55.0)	22857.0	42321.0	+	BGC0000452	0,1,2,3,4,5,6,7,8,9*	8	@L-Asn	L	asn	0,1,2,3,4,5,6,7,8,9*	4	Asn
BGC0000452	orf00009	A2	FALSE	L	gln(100.0);glu(80.0);asp(65.0);asn(60.0);arg(55.0)	22857.0	42321.0	+	BGC0000452	0,1,2,3,4,5,6,7,8,9*	9	@L-Gln	L	gln	0,1,2,3,4,5,6,7,8,9*	5	Gln
BGC0000452	orf00009	A3	FALSE	L	tyr(95.0);trp(70.0);phe(65.0);bht(65.0);phg(55.0)	22857.0	42321.0	+	BGC0000452	0,1,2,3,4,5,6,7,8,9*	0	@L-Tyr	L	tyr	0,1,2,3,4,5,6,7,8,9*	6	Tyr
BGC0000452	orf00009	A4	FALSE	L	val(100.0);ile(80.0);abu(80.0);leu(75.0);ala(65.0)	22857.0	42321.0	+	BGC0000452	0,1,2,3,4,5,6,7,8,9*	1	@L-Val	L	val	0,1,2,3,4,5,6,7,8,9*	7	Val
BGC0000452	orf00009	A5	FALSE	L	orn(100.0);dab(90.0);lys(75.0);arg(70.0);gln(50.0)	22857.0	42321.0	+	BGC0000452	0,1,2,3,4,5,6,7,8,9*	2	@L-Orn	L	orn	0,1,2,3,4,5,6,7,8,9*	8	Orn/Lys
BGC0000452	orf00009	A6	FALSE	L	leu(100.0);ile(70.0);val(65.0);ala-d(60.0);gly(60.0)	22857.0	42321.0	+	BGC0000452	0,1,2,3,4,5,6,7,8,9*	3	@L-Leu	L	leu	0,1,2,3,4,5,6,7,8,9*	9	Leu
BGC0000461	orf00003	A1	FALSE	L	glu(60.0);arg(55.0);asp(55.0);lys(55.0);orn(55.0)	783.0	22974.0	-	BGC0000461	#,0,1,2,3,4,5,6,7,8,9,10	7	Glu	NA	glu	#,0,1,2,3,4,5,6,7,8,9,10,11*	7	Glu
BGC0000461	orf00003	A2	FALSE	D	asn(95.0);asp(80.0);gln(65.0);glu(65.0);aad(55.0)	783.0	22974.0	-	BGC0000461	#,0,1,2,3,4,5,6,7,8,9,10	8	Asn	NA	asn	#,0,1,2,3,4,5,6,7,8,9,10,11*	8	Asn
BGC0000461	orf00003	A3	FALSE	D	leu(75.0);val(70.0);ala(65.0);gly(65.0);ile(65.0)	783.0	22974.0	-	BGC0000461	#,0,1,2,3,4,5,6,7,8,9,10	9	Trp	NA	trp	#,0,1,2,3,4,5,6,7,8,9,10,11*	9	Trp
BGC0000461	orf00003	A4	FALSE	D	glu(65.0);arg(60.0);cit(60.0);asp(55.0);gln(55.0)	783.0	22974.0	-	BGC0000461	#,0,1,2,3,4,5,6,7,8,9,10	10	Orn	NA	orn	#,0,1,2,3,4,5,6,7,8,9,10,11*	10	Orn
BGC0000461	orf00003	A5	TRUE	L	val(100.0);abu(90.0);ile(75.0);leu(70.0);ala(60.0)	783.0	22974.0	-	BGC0000461	#,0,1,2,3,4,5,6,7,8,9,10	11	NMe-Val	NA	val+MT	#,0,1,2,3,4,5,6,7,8,9,10,11*	11	N-Me-Val
BGC0000461	orf00004	A1	FALSE	L	ser(100.0);thr(65.0);hpg(65.0);dab(60.0);dpg(60.0)	22954.0	50827.0	-	BGC0000461	#,0,1,2,3,4,5,6,7,8,9,10	0	Ser	NA	ser	#,0,1,2,3,4,5,6,7,8,9,10,11*	0	Ser
BGC0000461	orf00004	A2	FALSE	D	asn(95.0);asp(80.0);gln(65.0);glu(65.0);aad(55.0)	22954.0	50827.0	-	BGC0000461	#,0,1,2,3,4,5,6,7,8,9,10	1	OH-Asn	NA	asn+unk	#,0,1,2,3,4,5,6,7,8,9,10,11*	1	D-OHAsn/D-Asn
BGC0000461	orf00004	A3	FALSE	L	ser(100.0);thr(65.0);hpg(65.0);dab(60.0);dpg(60.0)	22954.0	50827.0	-	BGC0000461	#,0,1,2,3,4,5,6,7,8,9,10	2	Ser	NA	ser	#,0,1,2,3,4,5,6,7,8,9,10,11*	2	Ser
BGC0000461	orf00004	A4	FALSE	L	gly(95.0);ala(75.0);ile(70.0);leu(65.0);val(65.0)	22954.0	50827.0	-	BGC0000461	#,0,1,2,3,4,5,6,7,8,9,10	3	Gly	NA	gly	#,0,1,2,3,4,5,6,7,8,9,10,11*	3	Gly
BGC0000461	orf00004	A5	TRUE	D	phe(95.0);tyr(85.0);bht(80.0);trp(75.0);uda(70.0)	22954.0	50827.0	-	BGC0000461	#,0,1,2,3,4,5,6,7,8,9,10	4	NMe-Phe	NA	phe+MT	#,0,1,2,3,4,5,6,7,8,9,10,11*	4	N-Me-Phe
BGC0000461	orf00004	A6	FALSE	L	phe(75.0);bht(75.0);tyr(70.0);trp(65.0);phg(60.0)	22954.0	50827.0	-	BGC0000461	#,0,1,2,3,4,5,6,7,8,9,10	5	Leu	NA	leu	#,0,1,2,3,4,5,6,7,8,9,10,11*	5	Leu
BGC0000461	orf00004	A7	FALSE	D	glu(60.0);arg(55.0);asp(55.0);gln(55.0);lys(50.0)	22954.0	50827.0	-	BGC0000461	#,0,1,2,3,4,5,6,7,8,9,10	6	Orn	NA	orn	#,0,1,2,3,4,5,6,7,8,9,10,11*	6	Orn
BGC0000463	-	-							BGC0000463.1	#,0,1,2,3,4,5,6,7,8,9,10,11,12	0	Leu	NA	leu	13,12,11,10,9,8,7,6*,5,4,3,2,1,0	0	Leu
BGC0000463	-	-							BGC0000463.1	#,0,1,2,3,4,5,6,7,8,9,10,11,12	1	Glu	NA	glu	13,12,11,10,9,8,7,6*,5,4,3,2,1,0	1	Glu
BGC0000463	orf00001	A1	FALSE	D	asp(80.0);asn(75.0);gln(75.0);glu(75.0);arg(60.0)	0.0	25461.0	+	BGC0000463.1	#,0,1,2,3,4,5,6,7,8,9,10,11,12	2	Gln	NA	gln	13,12,11,10,9,8,7,6*,5,4,3,2,1,0	2	Gln
BGC0000463	orf00001	A2	FALSE	D	val(95.0);abu(80.0);ile(75.0);leu(75.0);ala(60.0)	0.0	25461.0	+	BGC0000463.1	#,0,1,2,3,4,5,6,7,8,9,10,11,12	3	Val	NA	val	13,12,11,10,9,8,7,6*,5,4,3,2,1,0	3	Val
BGC0000463	orf00001	A3	FALSE	D	leu(100.0);ile(75.0);val(75.0);ala-d(70.0);abu(70.0)	0.0	25461.0	+	BGC0000463.1	#,0,1,2,3,4,5,6,7,8,9,10,11,12	4	Leu	NA	leu	13,12,11,10,9,8,7,6*,5,4,3,2,1,0	4	Leu
BGC0000463	orf00001	A4	FALSE	D	asp(80.0);asn(75.0);gln(75.0);glu(75.0);arg(60.0)	0.0	25461.0	+	BGC0000463.1	#,0,1,2,3,4,5,6,7,8,9,10,11,12	5	Gln	NA	gln	13,12,11,10,9,8,7,6*,5,4,3,2,1,0	5	Gln
BGC0000463	orf00001	A5	FALSE	D	ser(95.0);hpg(70.0);thr(65.0);dpg(65.0);allothr(60.0)	0.0	25461.0	+	BGC0000463.1	#,0,1,2,3,4,5,6,7,8,9,10,11,12	6	Ser	NA	ser	13,12,11,10,9,8,7,6*,5,4,3,2,1,0	6	Ser
BGC0000463	orf00001	A6	FALSE	D	val(95.0);abu(80.0);ile(75.0);leu(75.0);ala(60.0)	0.0	25461.0	+	BGC0000463.1	#,0,1,2,3,4,5,6,7,8,9,10,11,12	7	Val	NA	val	13,12,11,10,9,8,7,6*,5,4,3,2,1,0	7	Val
BGC0000463	orf00001	A7	FALSE	D	leu(100.0);ile(75.0);val(75.0);ala-d(70.0);abu(70.0)	0.0	25461.0	+	BGC0000463.1	#,0,1,2,3,4,5,6,7,8,9,10,11,12	8	Leu	NA	leu	13,12,11,10,9,8,7,6*,5,4,3,2,1,0	8	Leu
BGC0000463	orf00001	A8	FALSE	D	asp(80.0);asn(75.0);gln(75.0);glu(75.0);arg(60.0)	0.0	25461.0	+	BGC0000463.1	#,0,1,2,3,4,5,6,7,8,9,10,11,12	9	Gln	NA	gln	13,12,11,10,9,8,7,6*,5,4,3,2,1,0	9	Gln
BGC0000463	orf00002	A1	FALSE	L	leu(100.0);ile(75.0);val(75.0);ala-d(70.0);abu(70.0)	25457.0	39980.0	+	BGC0000463.1	#,0,1,2,3,4,5,6,7,8,9,10,11,12	10	Leu	NA	leu	13,12,11,10,9,8,7,6*,5,4,3,2,1,0	10	Leu
BGC0000463	orf00002	A2	FALSE	L	leu(100.0);ile(75.0);val(75.0);ala-d(70.0);abu(70.0)	25457.0	39980.0	+	BGC0000463.1	#,0,1,2,3,4,5,6,7,8,9,10,11,12	11	Leu	NA	leu	13,12,11,10,9,8,7,6*,5,4,3,2,1,0	11	Leu
BGC0000463	orf00002	A3	FALSE	D	asp(80.0);asn(75.0);gln(75.0);glu(75.0);arg(60.0)	25457.0	39980.0	+	BGC0000463.1	#,0,1,2,3,4,5,6,7,8,9,10,11,12	12	Gln	NA	gln	13,12,11,10,9,8,7,6*,5,4,3,2,1,0	12	Gln
BGC0000463	orf00002	A4	FALSE	L	ile(90.0);leu(85.0);val(85.0);abu(70.0);ala(65.0)	25457.0	39980.0	+	BGC0000463.1	#,0,1,2,3,4,5,6,7,8,9,10,11,12	13	Ile/aIle	NA	ile	13,12,11,10,9,8,7,6*,5,4,3,2,1,0	13	Ile
BGC0000464	orf00008	A1	FALSE	L	pro(100.0);pip(75.0);uda(60.0);ala(55.0);ala-d(50.0)	8762.0	31655.0	+	BGC0000464.1	#,0,1,2,3,4,5,6,7,8,9,10,11	0	@L-Pro	L	pro	12,11,10,9,8,7,6,5*,4,3,2,1,0	0	Pro
BGC0000464	orf00008	A2	FALSE	D	ala(90.0);gly(75.0);val(65.0);ala-d(60.0);ile(60.0)	8762.0	31655.0	+	BGC0000464.1	#,0,1,2,3,4,5,6,7,8,9,10,11	1	@D-Ala	D	ala	12,11,10,9,8,7,6,5*,4,3,2,1,0	1	Ala
BGC0000464	orf00008	A3	FALSE	L	val(95.0);ile(80.0);abu(80.0);leu(75.0);ala(60.0)	8762.0	31655.0	+	BGC0000464.1	#,0,1,2,3,4,5,6,7,8,9,10,11	2	@L-Val	L	val	12,11,10,9,8,7,6,5*,4,3,2,1,0	2	Val
BGC0000464	orf00008	A4	FALSE	D	phe(75.0);trp(75.0);bht(75.0);tyr(70.0);met(60.0)	8762.0	31655.0	+	BGC0000464.1	#,0,1,2,3,4,5,6,7,8,9,10,11	3	@D-Leu	D	leu	12,11,10,9,8,7,6,5*,4,3,2,1,0	3	Ile
BGC0000464	orf00008	A5	FALSE	L	ile(85.0);leu(80.0);val(80.0);abu(70.0);gly(65.0)	8762.0	31655.0	+	BGC0000464.1	#,0,1,2,3,4,5,6,7,8,9,10,11	4	@L-Ile/aIle	L	ile	12,11,10,9,8,7,6,5*,4,3,2,1,0	4	Leu
BGC0000464	orf00008	A6	FALSE	D	thr(100.0);allothr(100.0);dht(100.0);ser(80.0);dhpg(60.0)	8762.0	31655.0	+	BGC0000464.1	#,0,1,2,3,4,5,6,7,8,9,10,11	5	@D-aThr/Thr	D	thr	12,11,10,9,8,7,6,5*,4,3,2,1,0	5	Thr
BGC0000464	orf00008	A7	FALSE	L	val(95.0);ile(80.0);abu(80.0);leu(75.0);ala(60.0)	8762.0	31655.0	+	BGC0000464.1	#,0,1,2,3,4,5,6,7,8,9,10,11	6	@L-Val	L	val	12,11,10,9,8,7,6,5*,4,3,2,1,0	6	Val
BGC0000464	orf00009	A1	FALSE	D	ile(85.0);leu(80.0);val(80.0);abu(70.0);gly(65.0)	31669.0	38383.0	+	BGC0000464.1	#,0,1,2,3,4,5,6,7,8,9,10,11	7	@D-Val	D	val	12,11,10,9,8,7,6,5*,4,3,2,1,0	7	Val
BGC0000464	orf00009	A2	FALSE	L	val(95.0);ile(80.0);abu(80.0);leu(75.0);ala(60.0)	31669.0	38383.0	+	BGC0000464.1	#,0,1,2,3,4,5,6,7,8,9,10,11	8	@L-Val	L	val	12,11,10,9,8,7,6,5*,4,3,2,1,0	8	Val
BGC0000464	orf00010	A1	FALSE	D	ala(100.0);gly(70.0);ala-d(65.0);ile(60.0);val(60.0)	38397.0	53205.0	+	BGC0000464.1	#,0,1,2,3,4,5,6,7,8,9,10,11	9	@D-Ala	D	ala	12,11,10,9,8,7,6,5*,4,3,2,1,0	9	Ala
BGC0000464	orf00010	A2	FALSE	L	tyr(60.0);b-ala(60.0);trp(55.0);bht(55.0);phe(50.0)	38397.0	53205.0	+	BGC0000464.1	#,0,1,2,3,4,5,6,7,8,9,10,11	10	bAla	NA	b-ala	12,11,10,9,8,7,6,5*,4,3,2,1,0	10	Ala
BGC0000464	orf00010	A3	FALSE	L	pro(100.0);pip(75.0);uda(60.0);ala(55.0);ala-d(50.0)	38397.0	53205.0	+	BGC0000464.1	#,0,1,2,3,4,5,6,7,8,9,10,11	11	@D-Pro	D	pro	12,11,10,9,8,7,6,5*,4,3,2,1,0	11	Pro
BGC0000464	orf00010	A4	FALSE	L	val(95.0);ile(80.0);abu(80.0);leu(75.0);ala(60.0)	38397.0	53205.0	+	BGC0000464.1	#,0,1,2,3,4,5,6,7,8,9,10,11	12	@L-Val	L	val	12,11,10,9,8,7,6,5*,4,3,2,1,0	12	Val
BGC0001127	-	-							BGC0001127	#,0,1,2,3,4,5,6,7	0	dhAbu	NA	abu+unk
BGC0001127	-	-							BGC0001127	#,0,1,2,3,4,5,6,7	6	dhAbu	NA	abu+unk
BGC0001127	orf00008	A1	FALSE	L	thr(95.0);allothr(95.0);dht(90.0);ser(75.0);hpg(60.0)	6245.0	11117.0	+	BGC0001127	#,0,1,2,3,4,5,6,7	1	@L-aThr/Thr	L	thr
BGC0001127	orf00009	A1	FALSE	D	thr(95.0);allothr(95.0);dht(90.0);ser(75.0);hpg(60.0)	11180.0	19943.0	+	BGC0001127	#,0,1,2,3,4,5,6,7	2	@D-aThr/Thr	D	thr
BGC0001127	orf00009	A2	FALSE	D	tyr(95.0);bht(90.0);phe(80.0);trp(65.0);uda(60.0)	11180.0	19943.0	+	BGC0001127	#,0,1,2,3,4,5,6,7	3	@D-Tyr	D	tyr
BGC0001127	orf00010	A1	FALSE	L	thr(100.0);allothr(90.0);ser(80.0);dht(80.0);hpg(60.0)	20029.0	30973.0	+	BGC0001127	#,0,1,2,3,4,5,6,7	-	-	-	-
BGC0001127	orf00010	A2	FALSE	D	gln(100.0);glu(80.0);asp(65.0);asn(60.0);arg(55.0)	20029.0	30973.0	+	BGC0001127	#,0,1,2,3,4,5,6,7	4	@D-Gln	D	gln
BGC0001127	orf00010	A3	FALSE	L	gly(95.0);ala(70.0);leu(65.0);val(65.0);abu(60.0)	20029.0	30973.0	+	BGC0001127	#,0,1,2,3,4,5,6,7	5	Gly	NA	gly
BGC0001127	orf00011	A1	FALSE	L	thr(100.0);allothr(90.0);ser(80.0);dht(80.0);hpg(60.0)	30989.0	39770.0	+	BGC0001127	#,0,1,2,3,4,5,6,7	7	@L-aThr/Thr	L	thr
BGC0001127	orf00011	A2	FALSE	L	leu(70.0);val(65.0);ala(60.0);gly(60.0);ile(60.0)	30989.0	39770.0	+	BGC0001127	#,0,1,2,3,4,5,6,7	8	@L-His	L	his
BGC0001131	orf00006	A1	FALSE	D	ser(100.0);hpg(65.0);thr(60.0);dab(60.0);dpg(60.0)	7988.0	27977.0	+	BGC0001131	0,1,2,3,4,5*	0	@D-Ser	D	ser	0,1,2,3,4,5*	0	D-Ser
BGC0001131	orf00006	A2	FALSE	L	arg(75.0);gln(75.0);lys(75.0);glu(70.0);uda(70.0)	7988.0	27977.0	+	BGC0001131	0,1,2,3,4,5*	1	@L-Gln	L	gln	0,1,2,3,4,5*	1	L-Gln
BGC0001131	orf00006	A3	FALSE	D	gly(65.0);ala(60.0);ile(60.0);leu(60.0);val(60.0)	7988.0	27977.0	+	BGC0001131	0,1,2,3,4,5*	2	@D-Phe	D	phe	0,1,2,3,4,5*	2	D-Phe
BGC0001131	orf00006	A4	FALSE	L	phe(75.0);trp(75.0);tyr(70.0);bht(70.0);met(60.0)	7988.0	27977.0	+	BGC0001131	0,1,2,3,4,5*	3	@L-Leu	L	leu	0,1,2,3,4,5*	3	L-Leu
BGC0001131	orf00006	A5	FALSE	D	gly(65.0);ala(60.0);ile(60.0);leu(60.0);val(60.0)	7988.0	27977.0	+	BGC0001131	0,1,2,3,4,5*	4	@D-Phe	D	phe	0,1,2,3,4,5*	4	D-Phe
BGC0001131	orf00006	A6	FALSE	L	lys(65.0);arg(60.0);bmt(60.0);end(60.0);glu(55.0)	7988.0	27977.0	+	BGC0001131	0,1,2,3,4,5*	5	@L-Lys	L	lys	0,1,2,3,4,5*	5	L-Lys
BGC0001133	orf00024	A1	FALSE	D	leu(85.0);ile(75.0);val(75.0);abu(70.0);ala(65.0)	20000.0	31835.0	-	BGC0001133	#,0,1,2,3,4,5	4	@D-Leu	D	leu	0,1,2,3,4,5,6*	4	Leu
BGC0001133	orf00024	A2	FALSE	L	leu(85.0);ile(75.0);val(75.0);abu(70.0);ala(65.0)	20000.0	31835.0	-	BGC0001133	#,0,1,2,3,4,5	5	@L-Leu	L	leu	0,1,2,3,4,5,6*	5	Leu
BGC0001133	orf00024	A3	FALSE	L	ser(100.0);hpg(65.0);thr(60.0);dpg(60.0);allothr(55.0)	20000.0	31835.0	-	BGC0001133	#,0,1,2,3,4,5	6	@L-Ala	L	ala	0,1,2,3,4,5,6*	6	L-Ala
BGC0001133	orf00025	A1	FALSE	L	thr(100.0);allothr(100.0);dht(100.0);ser(80.0);dhpg(60.0)	31827.0	45888.0	-	BGC0001133	#,0,1,2,3,4,5	0	@L-aThr/Thr	L	thr	0,1,2,3,4,5,6*	0	L-Thr
BGC0001133	orf00025	A2	FALSE	L	ser(100.0);hpg(65.0);thr(60.0);dpg(60.0);allothr(55.0)	31827.0	45888.0	-	BGC0001133	#,0,1,2,3,4,5	1	@L-Ala	L	ala	0,1,2,3,4,5,6*	1	L-Ala
BGC0001133	orf00025	A3	FALSE	L	leu(85.0);ile(75.0);val(75.0);abu(70.0);ala(65.0)	31827.0	45888.0	-	BGC0001133	#,0,1,2,3,4,5	2	@L-Leu	L	leu	0,1,2,3,4,5,6*	2	Leu
BGC0001133	orf00025	A4	FALSE	D	leu(85.0);ile(75.0);val(75.0);abu(70.0);ala(65.0)	31827.0	45888.0	-	BGC0001133	#,0,1,2,3,4,5	3	@D-Leu	D	leu	0,1,2,3,4,5,6*	3	Leu
BGC0001153	orf00001	A1	FALSE	D	phe(90.0);trp(65.0);uda(60.0);dab(50.0);bmt(50.0)	8.0	14765.0	+	BGC0001153	#,0,1,2,3,4,5,6,7,8	5	@D-Phe	D	phe	9,8,7,6,5,4,3*,2,1,0	5	D-Ple
BGC0001153	orf00001	A2	FALSE	L	ile(90.0);ala(75.0);leu(75.0);val(75.0);gly(70.0)	8.0	14765.0	+	BGC0001153	#,0,1,2,3,4,5,6,7,8	6	@L-Leu	L	leu	9,8,7,6,5,4,3*,2,1,0	6	L-Leu
BGC0001153	orf00001	A3	FALSE	L	dab(100.0);orn(90.0);arg(70.0);lys(65.0);uda(50.0)	8.0	14765.0	+	BGC0001153	#,0,1,2,3,4,5,6,7,8	7	@L-Dab	L	dab	9,8,7,6,5,4,3*,2,1,0	7	Dab
BGC0001153	orf00001	A4	FALSE	L	dab(100.0);orn(90.0);arg(70.0);lys(65.0);uda(50.0)	8.0	14765.0	+	BGC0001153	#,0,1,2,3,4,5,6,7,8	8	@L-Dab	L	dab	9,8,7,6,5,4,3*,2,1,0	8	Dab
BGC0001153	orf00002	A1	FALSE	L	thr(100.0);allothr(100.0);dht(100.0);ser(80.0);dhpg(60.0)	14919.0	18228.0	+	BGC0001153	#,0,1,2,3,4,5,6,7,8	9	@L-aThr/Thr	L	thr	9,8,7,6,5,4,3*,2,1,0	9	Thr
BGC0001153	orf00007	A1	FALSE	L	dab(100.0);orn(95.0);lys(70.0);arg(65.0);aeo(40.0)	22064.0	40826.0	+	BGC0001153	#,0,1,2,3,4,5,6,7,8	0	@L-Dab	L	dab	9,8,7,6,5,4,3*,2,1,0	0	Dab
BGC0001153	orf00007	A2	FALSE	L	thr(100.0);allothr(100.0);dht(100.0);ser(80.0);dhpg(60.0)	22064.0	40826.0	+	BGC0001153	#,0,1,2,3,4,5,6,7,8	1	@L-aThr/Thr	L	thr	9,8,7,6,5,4,3*,2,1,0	1	Thr
BGC0001153	orf00007	A3	FALSE	D	dab(100.0);orn(95.0);lys(70.0);arg(65.0);aeo(40.0)	22064.0	40826.0	+	BGC0001153	#,0,1,2,3,4,5,6,7,8	2	@L-Dab	L	dab	9,8,7,6,5,4,3*,2,1,0	2	L-Dab
BGC0001153	orf00007	A4	FALSE	L	dab(100.0);orn(90.0);arg(70.0);lys(65.0);uda(50.0)	22064.0	40826.0	+	BGC0001153	#,0,1,2,3,4,5,6,7,8	3	@L-Dab	L	dab	9,8,7,6,5,4,3*,2,1,0	3	Dab
BGC0001153	orf00007	A5	FALSE	L	dab(100.0);orn(90.0);arg(70.0);lys(65.0);uda(50.0)	22064.0	40826.0	+	BGC0001153	#,0,1,2,3,4,5,6,7,8	4	@L-Dab	L	dab	9,8,7,6,5,4,3*,2,1,0	4	Dab
BGC0001189	orf00005	A1	FALSE	L	asp(100.0);asn(90.0);glu(65.0);gln(60.0);cha(60.0)	6173.0	9353.0	+	BGC0001189	#,0,1,2,3,4	0	@L-OH-Asp	L	asp+unk	0,1,2,3,4,5	0	Asp		L-Asp
BGC0001189	orf00006	A1	FALSE	D	thr(100.0);allothr(100.0);dht(100.0);ser(80.0);dhpg(60.0)	9377.0	17168.0	+	BGC0001189	#,0,1,2,3,4	1	@D-aThr/Thr	D	thr	0,1,2,3,4,5	1	alloThr		D-allo-Thr
BGC0001189	orf00006	A2	FALSE	L	asp(100.0);asn(90.0);glu(65.0);gln(60.0);cha(60.0)	9377.0	17168.0	+	BGC0001189	#,0,1,2,3,4	2	@L-Asp	L	asp	0,1,2,3,4,5	2	Asp		L-Asp
BGC0001189	orf00007	A1	FALSE	D	orn(65.0);apa(60.0);ahp(60.0);arg(55.0);gln(50.0)	17168.0	29036.0	+	BGC0001189	#,0,1,2,3,4	3	@D-OH-Orn	D	orn+unk	0,1,2,3,4,5	3	Orn		D-Nδ-hydroxy-Orn
BGC0001189	orf00007	A2	FALSE	L	ser(100.0);thr(65.0);hpg(65.0);dab(60.0);dpg(60.0)	17168.0	29036.0	+	BGC0001189	#,0,1,2,3,4	4	@L-Ser	L	ser	0,1,2,3,4,5	4	Ser		L-Ser
BGC0001189	orf00007	A3	FALSE	L	orn(65.0);apa(60.0);ahp(60.0);arg(55.0);gln(50.0)	17168.0	29036.0	+	BGC0001189	#,0,1,2,3,4	-	-	-	-	0,1,2,3,4,5	5	Orn		L-Nδ-hydroxy-Orn
BGC0001192	orf00001	A1	FALSE	D	phe(80.0);leu(75.0);trp(75.0);pro(60.0);pip(60.0)	0.0	14997.0	+	BGC0001192.1	#,0,1,2,3,4,5,6,7,8	5	@D-Leu	D	leu	9,8,7,6,5,4*,3,2,1,0	5	D-Leu
BGC0001192	orf00001	A2	FALSE	L	ile(100.0);leu(80.0);val(75.0);ala(70.0);abu(70.0)	0.0	14997.0	+	BGC0001192.1	#,0,1,2,3,4,5,6,7,8	6	@L-Leu	L	leu	9,8,7,6,5,4*,3,2,1,0	6	L-Leu
BGC0001192	orf00001	A3	FALSE	L	dab(100.0);orn(90.0);arg(70.0);lys(65.0);uda(50.0)	0.0	14997.0	+	BGC0001192.1	#,0,1,2,3,4,5,6,7,8	7	@L-Dab	L	dab	9,8,7,6,5,4*,3,2,1,0	7	L-Dab
BGC0001192	orf00001	A4	FALSE	L	dab(100.0);orn(90.0);arg(70.0);lys(65.0);uda(50.0)	0.0	14997.0	+	BGC0001192.1	#,0,1,2,3,4,5,6,7,8	8	@L-Dab	L	dab	9,8,7,6,5,4*,3,2,1,0	8	L-Dab
BGC0001192	orf00002	A1	FALSE	L	thr(100.0);allothr(100.0);dht(100.0);ser(80.0);dhpg(60.0)	15149.0	18458.0	+	BGC0001192.1	#,0,1,2,3,4,5,6,7,8	9	@L-aThr/Thr	L	thr	9,8,7,6,5,4*,3,2,1,0	9	L-Thr
BGC0001192	orf00005	A1	FALSE	L	dab(100.0);orn(95.0);lys(70.0);arg(65.0);aeo(40.0)	22233.0	41172.0	+	BGC0001192.1	#,0,1,2,3,4,5,6,7,8	0	@L-Dab	L	dab	9,8,7,6,5,4*,3,2,1,0	0	L-Dab
BGC0001192	orf00005	A2	FALSE	L	thr(100.0);allothr(100.0);dht(100.0);ser(80.0);dhpg(60.0)	22233.0	41172.0	+	BGC0001192.1	#,0,1,2,3,4,5,6,7,8	1	@L-aThr/Thr	L	thr	9,8,7,6,5,4*,3,2,1,0	1	L-Thr
BGC0001192	orf00005	A3	FALSE	D	orn(90.0);dab(90.0);lys(70.0);arg(65.0);met(40.0)	22233.0	41172.0	+	BGC0001192.1	#,0,1,2,3,4,5,6,7,8	2	@L-Dab	L	dab	9,8,7,6,5,4*,3,2,1,0	2	D-Dab
BGC0001192	orf00005	A4	FALSE	L	dab(100.0);orn(90.0);arg(70.0);lys(65.0);uda(50.0)	22233.0	41172.0	+	BGC0001192.1	#,0,1,2,3,4,5,6,7,8	3	@L-Dab	L	dab	9,8,7,6,5,4*,3,2,1,0	3	L-Dab
BGC0001192	orf00005	A5	FALSE	L	dab(100.0);orn(90.0);arg(70.0);lys(65.0);uda(50.0)	22233.0	41172.0	+	BGC0001192.1	#,0,1,2,3,4,5,6,7,8	4	@L-Dab	L	dab	9,8,7,6,5,4*,3,2,1,0	4	L-Dab
BGC0001196	orf00010	A1	FALSE	L	asn(100.0);asp(90.0);glu(65.0);gln(60.0);cha(60.0)	7767.0	15696.0	-	BGC0001196	0,1,2,3,4,5*	0	@L-Asn	L	asn	0,1,2,3,4,5,6*	4	L-Asn
BGC0001196	orf00010	A2	FALSE	D	gly(100.0);ala(75.0);leu(65.0);val(65.0);ile(60.0)	7767.0	15696.0	-	BGC0001196	0,1,2,3,4,5*	1	Gly	NA	gly	0,1,2,3,4,5,6*	5	Gly
BGC0001196	orf00011	A1	FALSE	D	leu(80.0);ile(70.0);val(70.0);hty(70.0);ala(65.0)	15837.0	22680.0	-	BGC0001196	0,1,2,3,4,5*	4	@D-Leu	D	leu	0,1,2,3,4,5,6*	2	D-Leu
BGC0001196	orf00011	A2	FALSE	L	val(85.0);leu(80.0);abu(75.0);ile(70.0);cha(70.0)	15837.0	22680.0	-	BGC0001196	0,1,2,3,4,5*	5	@L-Ile/aIle	L	ile	0,1,2,3,4,5,6*	3	L-allo-Ile/L-Val
BGC0001196	orf00012	A1	FALSE	L	ahp(70.0);apa(60.0);leu(55.0);ala(50.0);met(50.0)	23189.0	30242.0	-	BGC0001196	0,1,2,3,4,5*	2	@L-Trp	L	trp	0,1,2,3,4,5,6*	0	L-Trp
BGC0001196	orf00012	A2	FALSE	D	leu(80.0);ile(70.0);val(70.0);hty(70.0);ala(65.0)	23189.0	30242.0	-	BGC0001196	0,1,2,3,4,5*	3	@L-Leu	L	leu	0,1,2,3,4,5,6*	1	L-Leu
BGC0001207	orf00006	A1	TRUE	D	ala(70.0);phe(70.0);val(70.0);gly(65.0);leu(65.0)	8135.0	27245.0	+	BGC0001207	#,0,1,2,3,4,5,6,7,8,9	0	@D-NMe-Phe	D	phe+MT	10,9,8,7*,6,5,4,3,2,1,0	0	Nm-Phe	N-methylated
BGC0001207	orf00006	A2	FALSE	L	ile(100.0);leu(80.0);val(80.0);abu(70.0);ala(60.0)	8135.0	27245.0	+	BGC0001207	#,0,1,2,3,4,5,6,7,8,9	1	@L-Ile/aIle	L	ile	10,9,8,7*,6,5,4,3,2,1,0	1	Ile
BGC0001207	orf00006	A3	FALSE	L	ser(100.0);thr(65.0);hpg(65.0);allothr(60.0);dpg(60.0)	8135.0	27245.0	+	BGC0001207	#,0,1,2,3,4,5,6,7,8,9	2	@L-Ser	L	ser	10,9,8,7*,6,5,4,3,2,1,0	2	Ser
BGC0001207	orf00006	A4	FALSE	D	arg(75.0);gln(70.0);glu(70.0);lys(70.0);orn(65.0)	8135.0	27245.0	+	BGC0001207	#,0,1,2,3,4,5,6,7,8,9	3	@D-Gln	D	gln	10,9,8,7*,6,5,4,3,2,1,0	3	Gln
BGC0001207	orf00006	A5	FALSE	D	ile(100.0);leu(80.0);val(80.0);abu(70.0);ala(60.0)	8135.0	27245.0	+	BGC0001207	#,0,1,2,3,4,5,6,7,8,9	4	@D-Ile/aIle	D	ile	10,9,8,7*,6,5,4,3,2,1,0	4	Ile
BGC0001207	orf00006	A6	FALSE	L	ile(100.0);leu(80.0);val(80.0);abu(70.0);ala(60.0)	8135.0	27245.0	+	BGC0001207	#,0,1,2,3,4,5,6,7,8,9	5	@L-Ile/aIle	L	ile	10,9,8,7*,6,5,4,3,2,1,0	5	Ile
BGC0001207	orf00007	A1	FALSE	L	ser(100.0);thr(65.0);hpg(65.0);allothr(60.0);dpg(60.0)	27249.0	46377.0	+	BGC0001207	#,0,1,2,3,4,5,6,7,8,9	6	@L-Ser	L	ser	10,9,8,7*,6,5,4,3,2,1,0	6	Ser
BGC0001207	orf00007	A2	FALSE	D	thr(100.0);allothr(95.0);dht(90.0);ser(80.0);dhpg(60.0)	27249.0	46377.0	+	BGC0001207	#,0,1,2,3,4,5,6,7,8,9	7	@D-aThr/Thr	D	thr	10,9,8,7*,6,5,4,3,2,1,0	7	Thr
BGC0001207	orf00007	A3	FALSE	L	ala(100.0);gly(75.0);ala-d(65.0);ile(60.0);leu(60.0)	27249.0	46377.0	+	BGC0001207	#,0,1,2,3,4,5,6,7,8,9	8	@L-Ala	L	ala	10,9,8,7*,6,5,4,3,2,1,0	8	Ala
BGC0001207	orf00007	A4	FALSE	L	uda(60.0);ala(50.0);leu(50.0);pro(50.0);val(50.0)	27249.0	46377.0	+	BGC0001207	#,0,1,2,3,4,5,6,7,8,9	9	@L-End	L	none	10,9,8,7*,6,5,4,3,2,1,0	9	End
BGC0001207	orf00007	A5	FALSE	L	ile(100.0);leu(80.0);val(80.0);abu(70.0);ala(60.0)	27249.0	46377.0	+	BGC0001207	#,0,1,2,3,4,5,6,7,8,9	10	@L-Ile/aIle	L	ile	10,9,8,7*,6,5,4,3,2,1,0	10	Ile
BGC0001214	-	-							BGC0001214.1	#,0,1,2,3,4,5	4	@L-Piz	L	piperazic
BGC0001214	orf00005	A1	FALSE	L	val(90.0);abu(80.0);leu(75.0);ile(70.0);cha(70.0)	5164.0	16174.0	+	BGC0001214.1	#,0,1,2,3,4,5	0	@L-NFo-Val	L	val+unk	6,5,4,3,2,1*,0	0	L-Val/L-allo-Ile
BGC0001214	orf00005	A2	FALSE	L	thr(100.0);allothr(100.0);dht(100.0);ser(80.0);dhpg(60.0)	5164.0	16174.0	+	BGC0001214.1	#,0,1,2,3,4,5	1	@L-aThr/Thr	L	thr	6,5,4,3,2,1*,0	1	L-Thr
BGC0001214	orf00005	A3	FALSE	D	phe(80.0);trp(70.0);tyr(70.0);bht(70.0);vol(60.0)	5164.0	16174.0	+	BGC0001214.1	#,0,1,2,3,4,5	2	@D-X0	D	none	6,5,4,3,2,1*,0	2	O-Me-L-Tyr
BGC0001214	orf00006	A1	FALSE	D	val(95.0);ile(90.0);leu(80.0);abu(75.0);ala(60.0)	16155.0	20772.0	+	BGC0001214.1	#,0,1,2,3,4,5	3	@D-Ile/aIle	D	ile	6,5,4,3,2,1*,0	3	L-Val/L-allo-Ile
BGC0001214	orf00007	A1	FALSE	L	leu(80.0);ile(70.0);val(70.0);hty(70.0);ala(65.0)	20774.0	31691.0	+	BGC0001214.1	#,0,1,2,3,4,5	5	@L-Leu	L	leu	6,5,4,3,2,1*,0	5	L-Leu
BGC0001214	orf00007	A2	TRUE	L	val(95.0);abu(85.0);ile(75.0);leu(70.0);ala(60.0)	20774.0	31691.0	+	BGC0001214.1	#,0,1,2,3,4,5	6	@L-NMe-Val	L	val+MT	6,5,4,3,2,1*,0	6	L-Val
BGC0001214	orf00013	A1	FALSE	L	pro(90.0);pip(65.0);ala(50.0);ala-d(45.0);cys(45.0)	35425.0	37030.0	+	BGC0001214.1	#,0,1,2,3,4,5	-	-	-	-	6,5,4,3,2,1*,0	4	L-pip
BGC0001220	orf00068	A1	FALSE	L	ala(75.0);dab(70.0);ala-d(65.0);pro(50.0);ser(50.0)	56221.0	78301.0	+	BGC0001220	0,1,2,3,4,5*	0	@L-X0	L	none	0,1,2,3,4,5*	0	Orn		4R,5Rdihydroxy-L-Orn
BGC0001220	orf00068	A2	FALSE	L	lys(50.0);uda(50.0);arg(45.0);gln(45.0);asn(40.0)	56221.0	78301.0	+	BGC0001220	0,1,2,3,4,5*	1	@L-aThr/Thr	L	thr	0,1,2,3,4,5*	1	Thr		L-Thr
BGC0001220	orf00068	A3	FALSE	L	met(50.0);dab(50.0);ahp(50.0);aeo(40.0);hse(40.0)	56221.0	78301.0	+	BGC0001220	0,1,2,3,4,5*	2	@L-4OH-Pro	L	pro+unk	0,1,2,3,4,5*	2	Pro		4R-hydroxyl-L-Pro
BGC0001220	orf00068	A4	FALSE	L	arg(50.0);asp(50.0);gln(50.0);lys(50.0);orn(50.0)	56221.0	78301.0	+	BGC0001220	0,1,2,3,4,5*	3	@L-X2	L	none	0,1,2,3,4,5*	3	Tyr		3S,4S-dihydroxylL-homoTyr
BGC0001220	orf00068	A5	FALSE	L	uda(60.0);arg(50.0);dab(50.0);vol(50.0);asp(45.0)	56221.0	78301.0	+	BGC0001220	0,1,2,3,4,5*	4	@L-aThr/Thr	L	thr	0,1,2,3,4,5*	4	Thr		L-Thr
BGC0001220	orf00068	A6	FALSE	L	gly(50.0);ala(45.0);pro(45.0);ser(45.0);val(45.0)	56221.0	78301.0	+	BGC0001220	0,1,2,3,4,5*	5	@L-X1	L	none	0,1,2,3,4,5*	5	Pro		3S-hydroxyl,4Smethyl-L-Pro
BGC0001233	orf00017	A1	FALSE	D	pro(65.0);pip(60.0);bmt(60.0);uda(60.0);cha(60.0)	21743.0	38087.0	+	BGC0001233	#,0,1,2,3,4,5,6,7,8,9,10,11	0	Hpg	NA	hpg	0,1,2,3,4,5,6,7,8,9,10,11,12	0	Hpg
BGC0001233	orf00017	A2	FALSE	D	cha(70.0);pro(65.0);pip(60.0);bmt(60.0);leu(55.0)	21743.0	38087.0	+	BGC0001233	#,0,1,2,3,4,5,6,7,8,9,10,11	1	Dhpg	NA	dhpg	0,1,2,3,4,5,6,7,8,9,10,11,12	1	Dpg
BGC0001233	orf00017	A3	FALSE	L	val(95.0);abu(85.0);ile(80.0);leu(75.0);ala(60.0)	21743.0	38087.0	+	BGC0001233	#,0,1,2,3,4,5,6,7,8,9,10,11	2	Val	NA	val	0,1,2,3,4,5,6,7,8,9,10,11,12	2	Val
BGC0001233	orf00017	A4	FALSE	D	cha(70.0);pro(65.0);pip(60.0);bmt(60.0);leu(55.0)	21743.0	38087.0	+	BGC0001233	#,0,1,2,3,4,5,6,7,8,9,10,11	3	Dhpg	NA	dhpg	0,1,2,3,4,5,6,7,8,9,10,11,12	3	Dpg
BGC0001233	orf00018	A1	FALSE	D	hpg(100.0);dpg(90.0);dhpg(80.0);dhp(80.0);ser(65.0)	56647.0	61951.0	+	BGC0001233	#,0,1,2,3,4,5,6,7,8,9,10,11	4	Hpg	NA	hpg	0,1,2,3,4,5,6,7,8,9,10,11,12	4	Hpg
BGC0001233	orf00018	A2	-	-	cha(70.0);pro(65.0);pip(60.0);bmt(60.0);leu(55.0)				BGC0001233	#,0,1,2,3,4,5,6,7,8,9,10,11	5	Dhpg	NA	dhpg	0,1,2,3,4,5,6,7,8,9,10,11,12	5	Dpg
BGC0001233	orf00018	A3	-	-	hpg(95.0);dpg(85.0);dhpg(75.0);dhp(75.0);gly(55.0)				BGC0001233	#,0,1,2,3,4,5,6,7,8,9,10,11	6	Hpg	NA	hpg	0,1,2,3,4,5,6,7,8,9,10,11,12	6	Hpg
BGC0001233	orf00018	A4	-	-	cha(70.0);pro(65.0);pip(60.0);bmt(60.0);leu(55.0)				BGC0001233	#,0,1,2,3,4,5,6,7,8,9,10,11	7	Dhpg	NA	dhpg	0,1,2,3,4,5,6,7,8,9,10,11,12	7	Dpg
BGC0001233	orf00018	A5	-	-	val(95.0);abu(85.0);ile(80.0);leu(75.0);ala(60.0)				BGC0001233	#,0,1,2,3,4,5,6,7,8,9,10,11	8	Val	NA	val	0,1,2,3,4,5,6,7,8,9,10,11,12	8	Val
BGC0001233	orf00018	A6	-	-	pro(60.0);pip(60.0);bmt(60.0);cha(60.0);leu(55.0)				BGC0001233	#,0,1,2,3,4,5,6,7,8,9,10,11	9	Dhpg	NA	dhpg	0,1,2,3,4,5,6,7,8,9,10,11,12	9	Dpg
BGC0001233	orf00019	A1	FALSE	L	hpg(100.0);dpg(95.0);dhpg(85.0);dhp(85.0);leu(55.0)	61952.0	72176.0	+	BGC0001233	#,0,1,2,3,4,5,6,7,8,9,10,11	10	Hpg	NA	hpg	0,1,2,3,4,5,6,7,8,9,10,11,12	10	Hpg
BGC0001233	orf00019	A2	FALSE	L	phe(100.0);tyr(85.0);bht(85.0);trp(80.0);bmt(60.0)	61952.0	72176.0	+	BGC0001233	#,0,1,2,3,4,5,6,7,8,9,10,11	11	Phe	NA	phe	0,1,2,3,4,5,6,7,8,9,10,11,12	11	Phe
BGC0001233	orf00019	A3	FALSE	L	asp(100.0);asn(85.0);gln(60.0);glu(60.0);lys(55.0)	61952.0	72176.0	+	BGC0001233	#,0,1,2,3,4,5,6,7,8,9,10,11	12	Asp	NA	asp	0,1,2,3,4,5,6,7,8,9,10,11,12	12	Asp
BGC0001290	orf00001	A1	FALSE	L	gly(80.0);ala(70.0);ala-d(65.0);tcl(40.0);uda(40.0)	0.0	18009.0	-	BGC0001290.1	#,0,1,2,3,4	1	Gly	NA	gly	0,1,2,3,4*,$	0	Gly
BGC0001290	orf00001	A2	FALSE	L	gln(55.0);arg(50.0);glu(50.0);lys(50.0);orn(50.0)	0.0	18009.0	-	BGC0001290.1	#,0,1,2,3,4	2	@L-Val	L	val	0,1,2,3,4*,$	1	Val
BGC0001290	orf00001	A3	FALSE	L	hty(60.0);gly(55.0);leu(55.0);ala(50.0);pro(50.0)	0.0	18009.0	-	BGC0001290.1	#,0,1,2,3,4	3	@L-Leu	L	leu	0,1,2,3,4*,$	2	Leu
BGC0001290	orf00001	A4	FALSE	L	pro(85.0);cha(60.0);ala(55.0);pip(55.0);gly(50.0)	0.0	18009.0	-	BGC0001290.1	#,0,1,2,3,4	4	@L-Ala	L	ala	0,1,2,3,4*,$	3	Ala
BGC0001290	orf00001	A5	FALSE	L	pro(70.0);ala(55.0);pip(55.0);gly(50.0);leu(50.0)	0.0	18009.0	-	BGC0001290.1	#,0,1,2,3,4	5	@L-Ala	L	ala	0,1,2,3,4*,$	4	Ala
BGC0001312	-	-							BGC0001312	#,0,1,2,3,4,5,6,7	0	@L-Leu	L	leu
BGC0001312	-	-							BGC0001312	#,0,1,2,3,4,5,6,7	1	@D-Glu	D	glu
BGC0001312	orf00005	A1	FALSE	D	thr(100.0);allothr(100.0);dht(100.0);ser(80.0);dhpg(60.0)	5733.0	18618.0	+	BGC0001312	#,0,1,2,3,4,5,6,7	2	@D-aThr/Thr	D	thr
BGC0001312	orf00005	A2	FALSE	D	val(100.0);abu(80.0);ile(75.0);leu(70.0);ala(65.0)	5733.0	18618.0	+	BGC0001312	#,0,1,2,3,4,5,6,7	3	@D-Val	D	val
BGC0001312	orf00005	A3	FALSE	D	leu(100.0);ile(75.0);val(75.0);ala-d(70.0);abu(70.0)	5733.0	18618.0	+	BGC0001312	#,0,1,2,3,4,5,6,7	4	@L-Leu	L	leu
BGC0001312	orf00005	A4	FALSE	D	ser(100.0);thr(70.0);hpg(65.0);allothr(60.0);dpg(60.0)	5733.0	18618.0	+	BGC0001312	#,0,1,2,3,4,5,6,7	5	@D-Ser	D	ser
BGC0001312	orf00006	A1	FALSE	L	leu(100.0);ile(75.0);val(75.0);ala-d(70.0);abu(70.0)	18614.0	29936.0	+	BGC0001312	#,0,1,2,3,4,5,6,7	6	@L-Leu	L	leu
BGC0001312	orf00006	A2	FALSE	D	ser(100.0);thr(70.0);hpg(65.0);allothr(60.0);dpg(60.0)	18614.0	29936.0	+	BGC0001312	#,0,1,2,3,4,5,6,7	7	@D-Ser	D	ser
BGC0001312	orf00006	A3	FALSE	L	ile(100.0);leu(80.0);val(80.0);abu(70.0);ala(60.0)	18614.0	29936.0	+	BGC0001312	#,0,1,2,3,4,5,6,7	8	@L-Ile/aIle	L	ile
BGC0001341	orf00004	A1	FALSE	L	ala(50.0);pro(45.0);val(45.0);cys(40.0);gly(40.0)	2639.0	10637.0	-	BGC0001341	#,0	0	Lac	NA	lac
BGC0001341	orf00004	A2	FALSE	L	val(95.0);ile(80.0);abu(80.0);leu(75.0);ala(65.0)	2639.0	10637.0	-	BGC0001341	#,0	1	Val	NA	val
BGC0001341	orf00005	A1	FALSE	L	tcl(60.0);ala(45.0);gly(45.0);pro(45.0);val(45.0)	10642.0	20767.0	-	BGC0001341	#,0	0	Hiv	NA	hiv
BGC0001341	orf00005	A2	FALSE	D	val(100.0);ile(85.0);leu(80.0);abu(80.0);ala(65.0)	10642.0	20767.0	-	BGC0001341	#,0	1	@D-Val	D	val
BGC0001346	orf00003	A1	FALSE	D	leu(100.0);ile(75.0);val(75.0);ala-d(70.0);abu(70.0)	2410.0	8821.0	+	BGC0001346.1	#,0,1,2,3,4,5,6	0	Leu	NA	leu
BGC0001346	orf00003	A2	FALSE	D	asp(100.0);asn(75.0);gln(75.0);glu(75.0);arg(55.0)	2410.0	8821.0	+	BGC0001346.1	#,0,1,2,3,4,5,6	1	Asp	NA	asp
BGC0001346	orf00004	A1	FALSE	D	thr(100.0);allothr(100.0);dht(100.0);ser(80.0);dhpg(60.0)	9071.0	22079.0	+	BGC0001346.1	#,0,1,2,3,4,5,6	2	aThr/Thr	NA	thr
BGC0001346	orf00004	A2	FALSE	D	leu(100.0);ile(75.0);val(75.0);ala-d(70.0);abu(70.0)	9071.0	22079.0	+	BGC0001346.1	#,0,1,2,3,4,5,6	3	Ile/aIle	NA	ile
BGC0001346	orf00004	A3	FALSE	D	leu(100.0);ile(75.0);val(75.0);ala-d(70.0);abu(70.0)	9071.0	22079.0	+	BGC0001346.1	#,0,1,2,3,4,5,6	4	Leu	NA	leu
BGC0001346	orf00004	A4	FALSE	D	gln(80.0);glu(80.0);asp(75.0);asn(65.0);bmt(60.0)	9071.0	22079.0	+	BGC0001346.1	#,0,1,2,3,4,5,6	5	Gln	NA	gln
BGC0001346	orf00005	A1	FALSE	L	leu(100.0);ile(75.0);val(75.0);ala-d(70.0);abu(70.0)	22075.0	30376.0	+	BGC0001346.1	#,0,1,2,3,4,5,6	6	Leu	NA	leu
BGC0001346	orf00005	A2	FALSE	L	ile(100.0);leu(80.0);val(80.0);abu(70.0);ala(60.0)	22075.0	30376.0	+	BGC0001346.1	#,0,1,2,3,4,5,6	7	Leu	NA	leu
BGC0001370	orf00016	A1	FALSE	L	ser(100.0);thr(65.0);hpg(65.0);allothr(60.0);dpg(60.0)	16354.0	38248.0	+	BGC0001370.1	#,0,1,2,3,4,5,6,7,8,9	0	@L-Ser	L	ser
BGC0001370	orf00016	A2	FALSE	L	thr(100.0);allothr(95.0);dht(90.0);ser(80.0);dhpg(60.0)	16354.0	38248.0	+	BGC0001370.1	#,0,1,2,3,4,5,6,7,8,9	1	@L-aThr/Thr	L	thr
BGC0001370	orf00016	A3	FALSE	D	trp(100.0);phe(80.0);tyr(75.0);bht(70.0);bmt(60.0)	16354.0	38248.0	+	BGC0001370.1	#,0,1,2,3,4,5,6,7,8,9	2	@L-Trp	L	trp
BGC0001370	orf00016	A4	FALSE	L	asp(100.0);asn(85.0);glu(65.0);gln(60.0);hty(60.0)	16354.0	38248.0	+	BGC0001370.1	#,0,1,2,3,4,5,6,7,8,9	3	@L-Asp	L	asp
BGC0001370	orf00016	A5	FALSE	L	asp(100.0);asn(85.0);glu(65.0);gln(60.0);hty(60.0)	16354.0	38248.0	+	BGC0001370.1	#,0,1,2,3,4,5,6,7,8,9	4	@L-Asp	L	asp
BGC0001370	orf00016	A6	FALSE	D	hpg(100.0);dpg(90.0);dhpg(80.0);dhp(80.0);ser(70.0)	16354.0	38248.0	+	BGC0001370.1	#,0,1,2,3,4,5,6,7,8,9	5	@D-Hpg	D	hpg
BGC0001370	orf00017	A1	FALSE	L	asp(100.0);asn(85.0);glu(65.0);gln(60.0);hty(60.0)	38244.0	49158.0	+	BGC0001370.1	#,0,1,2,3,4,5,6,7,8,9	6	@L-Asp	L	asp
BGC0001370	orf00017	A2	FALSE	L	gly(100.0);ala(75.0);leu(65.0);val(65.0);ile(60.0)	38244.0	49158.0	+	BGC0001370.1	#,0,1,2,3,4,5,6,7,8,9	7	Gly	NA	gly
BGC0001370	orf00017	A3	FALSE	D	asn(100.0);asp(90.0);glu(65.0);gln(60.0);cha(60.0)	38244.0	49158.0	+	BGC0001370.1	#,0,1,2,3,4,5,6,7,8,9	8	@D-X0	D	none
BGC0001370	orf00018	A1	FALSE	L	glu(75.0);asp(70.0);asn(65.0);gly(60.0);ile(60.0)	49142.0	56366.0	+	BGC0001370.1	#,0,1,2,3,4,5,6,7,8,9	9	@L-Glu	L	glu
BGC0001370	orf00018	A2	FALSE	L	trp(100.0);phe(80.0);tyr(70.0);bht(70.0);phg(50.0)	49142.0	56366.0	+	BGC0001370.1	#,0,1,2,3,4,5,6,7,8,9	10	@L-Trp	L	trp
BGC0001393	orf00008	A1	FALSE	L	val(90.0);ile(85.0);leu(80.0);abu(75.0);ala(70.0)	5583.0	12708.0	+	BGC0001393	0,1,2,3,4,5,6*	3	@D-Val	D	val	0,1,2,3,4,5*	1	Val
BGC0001393	orf00008	A2	FALSE	L	val(60.0);thr(55.0);ala(50.0);gly(50.0);leu(50.0)	5583.0	12708.0	+	BGC0001393	0,1,2,3,4,5,6*	4	@L-Trp	L	trp	0,1,2,3,4,5*	2	Trp
BGC0001393	orf00010	A1	FALSE	L	leu(85.0);val(75.0);ile(70.0);ala(65.0);gly(65.0)	13224.0	16917.0	+	BGC0001393	0,1,2,3,4,5,6*	5	@D-Leu	D	leu	0,1,2,3,4,5*	3	Leu
BGC0001393	orf00011	A1	FALSE	L	val(95.0);ile(80.0);abu(80.0);leu(75.0);ala(65.0)	16934.0	25748.0	+	BGC0001393	0,1,2,3,4,5,6*	6	@L-Val	L	val	0,1,2,3,4,5*	4	Val
BGC0001393	orf00011	A1	FALSE	L	val(95.0);ile(80.0);abu(80.0);leu(75.0);ala(65.0)	16934.0	25748.0	+	BGC0001393	0,1,2,3,4,5,6*	0	@D-Val	D	val	0,1,2,3,4,5*	5	Val
BGC0001393	orf00011	A1	FALSE	L	val(95.0);ile(80.0);abu(80.0);leu(75.0);ala(65.0)	16934.0	25748.0	+	BGC0001393	0,1,2,3,4,5,6*	1	@L-Val	L	val	0,1,2,3,4,5*	6	<Val>
BGC0001393	orf00013	A1	FALSE	L	cys(100.0);ser(60.0);ala(55.0);gly(55.0);thr(55.0)	26468.0	28208.0	+	BGC0001393	0,1,2,3,4,5,6*	2	@L-Cys	L	cys	0,1,2,3,4,5*	0	Thiazolidine(Cys)
BGC0001402	orf00002	A1	FALSE	L	pro(70.0);dab(60.0);ala(50.0);ser(50.0);cys(45.0)	2579.0	19652.0	-	BGC0001402.1	0,1,2,3,4*	4	@L-Ser	L	ser	0,1,2,3,4*	0	Ser
BGC0001402	orf00002	A2	FALSE	L	gly(50.0);leu(50.0);ser(50.0);dab(50.0);ala(45.0)	2579.0	19652.0	-	BGC0001402.1	0,1,2,3,4*	3	@L-Abu	L	abu	0,1,2,3,4*	1	Pro+??
BGC0001402	orf00002	A3	FALSE	L	leu(85.0);ile(75.0);val(75.0);ala(70.0);ala-d(70.0)	2579.0	19652.0	-	BGC0001402.1	0,1,2,3,4*	2	@L-Cl2-Pro	L	pro+unk	0,1,2,3,4*	2	2-amino-butyric acid(был Thr)
BGC0001402	orf00002	A4	FALSE	L	dab(60.0);orn(50.0);arg(45.0);asn(40.0);asp(40.0)	2579.0	19652.0	-	BGC0001402.1	0,1,2,3,4*	1	@L-Ser	L	ser	0,1,2,3,4*	3	Ser
BGC0001402	orf00002	A5	FALSE	L	ala(50.0);gly(50.0);ile(50.0);pro(50.0);val(50.0)	2579.0	19652.0	-	BGC0001402.1	0,1,2,3,4*	0	@L-bPhe	L	none	0,1,2,3,4*	4	beta-phenylalanin
BGC0001406	orf00020	A1	FALSE	L	asp(95.0);asn(85.0);gln(60.0);glu(60.0);hty(60.0)	24833.0	39140.0	+	BGC0001406	#,0,1,2,3,4,5,6,7,8,9	0	@L-Asp	L	asp	10,9,8,7,6,5,4,3,2*,1,0	0	Asp
BGC0001406	orf00020	A2	FALSE	L	ser(95.0);hpg(65.0);thr(60.0);dpg(60.0);dhpg(55.0)	24833.0	39140.0	+	BGC0001406	#,0,1,2,3,4,5,6,7,8,9	1	@L-Ser	L	ser	10,9,8,7,6,5,4,3,2*,1,0	1	Ser
BGC0001406	orf00020	A3	FALSE	L	thr(100.0);allothr(95.0);dht(90.0);ser(80.0);dhpg(60.0)	24833.0	39140.0	+	BGC0001406	#,0,1,2,3,4,5,6,7,8,9	2	@L-aThr/Thr	L	thr	10,9,8,7,6,5,4,3,2*,1,0	2	Thr
BGC0001406	orf00020	A4	FALSE	D	thr(100.0);allothr(95.0);dht(90.0);ser(80.0);dhpg(60.0)	24833.0	39140.0	+	BGC0001406	#,0,1,2,3,4,5,6,7,8,9	3	@L-aThr/Thr	L	thr	10,9,8,7,6,5,4,3,2*,1,0	3	allo-Thr
BGC0001406	orf00021	A1	FALSE	L	ser(95.0);thr(65.0);allothr(65.0);hpg(65.0);dab(60.0)	39136.0	56611.0	+	BGC0001406	#,0,1,2,3,4,5,6,7,8,9	4	@L-Ala	L	ala	10,9,8,7,6,5,4,3,2*,1,0	4	Ala
BGC0001406	orf00021	A2	FALSE	L	gly(95.0);ala(75.0);ile(70.0);leu(65.0);val(65.0)	39136.0	56611.0	+	BGC0001406	#,0,1,2,3,4,5,6,7,8,9	5	Gly	NA	gly	10,9,8,7,6,5,4,3,2*,1,0	5	Gly
BGC0001406	orf00021	A3	FALSE	L	pro(95.0);pip(75.0);ser(55.0);ala(50.0);cys(50.0)	39136.0	56611.0	+	BGC0001406	#,0,1,2,3,4,5,6,7,8,9	6	@L-3OH-Pro	L	pro+unk	10,9,8,7,6,5,4,3,2*,1,0	6	trans-3-Hyp
BGC0001406	orf00021	A4	FALSE	L	hty(60.0);vol(50.0);bmt(50.0);apa(50.0);cit(50.0)	39136.0	56611.0	+	BGC0001406	#,0,1,2,3,4,5,6,7,8,9	7	dh-Trp	NA	trp+unk	10,9,8,7,6,5,4,3,2*,1,0	7	Z-delta-Trp
BGC0001406	orf00021	A5	FALSE	D	tyr(70.0);bht(70.0);ile(55.0);leu(55.0);val(55.0)	39136.0	56611.0	+	BGC0001406	#,0,1,2,3,4,5,6,7,8,9	8	@L-X0	L	none	10,9,8,7,6,5,4,3,2*,1,0	8	beta-Metyl-Trp
BGC0001406	orf00022	A1	FALSE	L	end(50.0);bmt(40.0);hse(40.0);met(30.0);b-ala(30.0)	56610.0	63810.0	+	BGC0001406	#,0,1,2,3,4,5,6,7,8,9	9	@L-3OH-Leu	L	leu+unk	10,9,8,7,6,5,4,3,2*,1,0	9	erythro-Hyl
BGC0001406	orf00022	A2	FALSE	L	pro(80.0);pip(65.0);ala(55.0);ser(55.0);ala-d(45.0)	56610.0	63810.0	+	BGC0001406	#,0,1,2,3,4,5,6,7,8,9	10	@L-3OH-Pro	L	pro+unk	10,9,8,7,6,5,4,3,2*,1,0	10	cis-3-Hyp
BGC0001414	orf00009	A1	TRUE	L	thr(85.0);allothr(80.0);ser(65.0);hpg(60.0);dht(60.0)	8500.0	31885.0	-	BGC0001414	#,0,1,2,3,4,5,6,7,8	-	-	-	-	9,8,7,6,5,4,3,2*,1,0	0	Ac-Val
BGC0001414	orf00009	A2	FALSE	L	pro(90.0);pip(75.0);leu(50.0);ahp(50.0);ala(45.0)	8500.0	31885.0	-	BGC0001414	#,0,1,2,3,4,5,6,7,8	1	@L-4Me-Pro	L	pro+MT	9,8,7,6,5,4,3,2*,1,0	1	Pro
BGC0001414	orf00009	A3	TRUE	L	thr(100.0);allothr(95.0);dht(90.0);ser(80.0);dhpg(60.0)	8500.0	31885.0	-	BGC0001414	#,0,1,2,3,4,5,6,7,8	2	@L-NMe-Thr	L	thr+MT	9,8,7,6,5,4,3,2*,1,0	2	NMe-Thr
BGC0001414	orf00009	A4	FALSE	L	phe(75.0);tyr(75.0);bht(70.0);trp(65.0);leu(60.0)	8500.0	31885.0	-	BGC0001414	#,0,1,2,3,4,5,6,7,8	3	@L-Leu	L	leu	9,8,7,6,5,4,3,2*,1,0	3	Leu
BGC0001414	orf00009	A5	FALSE	L	pro(90.0);pip(75.0);leu(50.0);ahp(50.0);ala(45.0)	8500.0	31885.0	-	BGC0001414	#,0,1,2,3,4,5,6,7,8	4	@L-4Me-Pro	L	pro+MT	9,8,7,6,5,4,3,2*,1,0	4	MePro
BGC0001414	orf00009	A6	FALSE	L	phe(75.0);tyr(75.0);bht(70.0);trp(65.0);leu(60.0)	8500.0	31885.0	-	BGC0001414	#,0,1,2,3,4,5,6,7,8	5	@L-Leu	L	leu	9,8,7,6,5,4,3,2*,1,0	5	Leu
BGC0001414	orf00018	A1	TRUE	L	thr(85.0);allothr(80.0);ser(65.0);hpg(60.0);dht(60.0)	39708.0	52146.0	+	BGC0001414	#,0,1,2,3,4,5,6,7,8	6	@L-NMe-Val	L	val+MT	9,8,7,6,5,4,3,2*,1,0	6	NMe-Val
BGC0001414	orf00018	A2	FALSE	L	pro(100.0);pip(70.0);ala(55.0);ala-d(50.0);gly(50.0)	39708.0	52146.0	+	BGC0001414	#,0,1,2,3,4,5,6,7,8	7	@L-Pro	L	pro	9,8,7,6,5,4,3,2*,1,0	7	Pro
BGC0001414	orf00018	A3	TRUE	D	phe(75.0);tyr(75.0);bht(70.0);trp(65.0);leu(60.0)	39708.0	52146.0	+	BGC0001414	#,0,1,2,3,4,5,6,7,8	8	@L-NMe-Leu	L	leu+MT	9,8,7,6,5,4,3,2*,1,0	8	Leu
BGC0001414	orf00019	A1	FALSE	L	gly(95.0);ala(70.0);ile(65.0);val(65.0);leu(60.0)	52142.0	56117.0	+	BGC0001414	#,0,1,2,3,4,5,6,7,8	9	Gly	NA	gly	9,8,7,6,5,4,3,2*,1,0	9	Gly
BGC0001448	orf00004	A1	FALSE	L	arg(50.0);gln(50.0);asp(45.0);glu(45.0);orn(45.0)	2470.0	5602.0	+	BGC0001448	#,0,1,2,3,4,5,6,7,8	0	@D-bMe-Asp	D	asp+MT
BGC0001448	orf00014	A1	FALSE	L	asp(90.0);asn(85.0);gln(65.0);glu(65.0);orn(50.0)	15318.0	24513.0	+	BGC0001448	#,0,1,2,3,4,5,6,7,8	1	@L-L-Dbu/Dbu	L	none
BGC0001448	orf00014	A2	FALSE	D	val(100.0);abu(90.0);ile(75.0);leu(70.0);ala(60.0)	15318.0	24513.0	+	BGC0001448	#,0,1,2,3,4,5,6,7,8	2	@D-Val	D	val
BGC0001448	orf00015	A1	FALSE	L	glu(65.0);arg(55.0);asp(55.0);gln(55.0);lys(50.0)	24509.0	41396.0	+	BGC0001448	#,0,1,2,3,4,5,6,7,8	3	@L-Lys	L	lys
BGC0001448	orf00015	A2	FALSE	L	asp(90.0);asn(85.0);gln(60.0);glu(60.0);hty(60.0)	24509.0	41396.0	+	BGC0001448	#,0,1,2,3,4,5,6,7,8	4	@L-OH-Asp	L	asp+unk
BGC0001448	orf00015	A3	FALSE	L	asp(90.0);asn(85.0);gln(60.0);glu(60.0);hty(60.0)	24509.0	41396.0	+	BGC0001448	#,0,1,2,3,4,5,6,7,8	5	@L-Asp	L	asp
BGC0001448	orf00015	A4	FALSE	L	gly(100.0);ala(80.0);leu(70.0);ile(65.0);val(65.0)	24509.0	41396.0	+	BGC0001448	#,0,1,2,3,4,5,6,7,8	6	Gly	NA	gly
BGC0001448	orf00015	A5	FALSE	D	asp(90.0);asn(85.0);gln(65.0);glu(65.0);orn(50.0)	24509.0	41396.0	+	BGC0001448	#,0,1,2,3,4,5,6,7,8	7	@L-bMe-Asp	L	asp+MT
BGC0001448	orf00016	A1	FALSE	L	val(100.0);ile(85.0);leu(80.0);abu(80.0);ala(65.0)	41400.0	48243.0	+	BGC0001448	#,0,1,2,3,4,5,6,7,8	8	@L-Val	L	val
BGC0001448	orf00016	A2	FALSE	L	pro(80.0);pip(75.0);leu(50.0);met(50.0);ala(45.0)	41400.0	48243.0	+	BGC0001448	#,0,1,2,3,4,5,6,7,8	9	@L-4Me-Pro	L	pro+MT
BGC0001469	-	-							BGC0001469	0,1,2,3,4,5,6*	4	@D-Phe	D	phe
BGC0001469	orf00004	A1	FALSE	D	ser(90.0);hse(60.0);ala(55.0);cys(55.0);leu(55.0)	4131.0	21873.0	-	BGC0001469	0,1,2,3,4,5,6*	6	@D-Ala	D	ala	0,1,2,3,4,5,6*	0	D-Phe?		Phe
BGC0001469	orf00004	A2	FALSE	L	cys(100.0);ser(60.0);ala(55.0);gly(55.0);thr(50.0)	4131.0	21873.0	-	BGC0001469	0,1,2,3,4,5,6*	0	dhCys	NA	cys+unk	0,1,2,3,4,5,6*	1	L-heterocycl-Cys	Heterocyclization (cyclodehydration)	Cys
BGC0001469	orf00004	A3	FALSE	L	cys(100.0);ser(60.0);ala(55.0);gly(55.0);thr(50.0)	4131.0	21873.0	-	BGC0001469	0,1,2,3,4,5,6*	1	dhCys	NA	cys+unk	0,1,2,3,4,5,6*	2	L-heterocycl-Cys	Heterocyclization (cyclodehydration)	Cys
BGC0001469	orf00004	A4	FALSE	L	cys(100.0);ser(60.0);ala(55.0);gly(55.0);thr(50.0)	4131.0	21873.0	-	BGC0001469	0,1,2,3,4,5,6*	2	dhCys	NA	cys+unk	0,1,2,3,4,5,6*	3	L-heterocycl-Cys	Heterocyclization (cyclodehydration)	Cys
BGC0001469	orf00004	A5	FALSE	L	cys(100.0);ser(60.0);ala(55.0);gly(55.0);thr(50.0)	4131.0	21873.0	-	BGC0001469	0,1,2,3,4,5,6*	3	@L-Cys	L	cys	0,1,2,3,4,5,6*	4	L-heterocycl-Cys	Heterocyclization (cyclodehydration)	Cys
BGC0001469	orf00005	A1	FALSE	L	ile(100.0);leu(80.0);val(75.0);ala(70.0);abu(70.0)	21889.0	25180.0	-	BGC0001469	0,1,2,3,4,5,6*	5	@L-Ile/aIle	L	ile	0,1,2,3,4,5,6*	6	L-Ile		Ile
BGC0001532	orf00001	A1	FALSE	L	thr(100.0);allothr(100.0);dht(100.0);ser(80.0);dhpg(60.0)	45.0	1980.0	+	BGC0001532	#,0,1,2,3,4,5,6,7,8,9,10,11,12	1	dhAbu	NA	abu+unk	0,1,2,3,4,5,6,7,8,9,10,11,12,13	0	Bmt
BGC0001532	orf00002	A1	FALSE	L	phe(75.0);met(70.0);trp(70.0);tyr(70.0);bht(65.0)	1982.0	9575.0	+	BGC0001532	#,0,1,2,3,4,5,6,7,8,9,10,11,12	2	Leu	NA	leu	0,1,2,3,4,5,6,7,8,9,10,11,12,13	1	Val
BGC0001532	orf00002	A2	FALSE	D	leu(75.0);ile(70.0);hty(70.0);ala(65.0);ala-d(65.0)	1982.0	9575.0	+	BGC0001532	#,0,1,2,3,4,5,6,7,8,9,10,11,12	3	@D-Orn	D	orn	0,1,2,3,4,5,6,7,8,9,10,11,12,13	2	Lys
BGC0001532	orf00003	A1	FALSE	L	ile(100.0);leu(80.0);val(75.0);ala(70.0);abu(70.0)	9621.0	23457.0	+	BGC0001532	#,0,1,2,3,4,5,6,7,8,9,10,11,12	4	@L-Ile/aIle	L	ile	0,1,2,3,4,5,6,7,8,9,10,11,12,13	3	Ile
BGC0001532	orf00003	A2	FALSE	L	ile(100.0);leu(80.0);val(75.0);ala(70.0);abu(70.0)	9621.0	23457.0	+	BGC0001532	#,0,1,2,3,4,5,6,7,8,9,10,11,12	5	@L-Val	L	val	0,1,2,3,4,5,6,7,8,9,10,11,12,13	4	Val
BGC0001532	orf00003	A3	FALSE	L	ile(85.0);leu(80.0);val(75.0);ala(70.0);abu(70.0)	9621.0	23457.0	+	BGC0001532	#,0,1,2,3,4,5,6,7,8,9,10,11,12	6	@L-Val	L	val	0,1,2,3,4,5,6,7,8,9,10,11,12,13	5	Val
BGC0001532	orf00003	A4	FALSE	D	leu(75.0);hty(70.0);ala(65.0);ala-d(65.0);ile(65.0)	9621.0	23457.0	+	BGC0001532	#,0,1,2,3,4,5,6,7,8,9,10,11,12	7	Lys	NA	lys	0,1,2,3,4,5,6,7,8,9,10,11,12,13	6	Lys
BGC0001532	orf00004	A1	FALSE	L	ile(85.0);leu(80.0);val(75.0);ala(70.0);abu(70.0)	23474.0	37274.0	+	BGC0001532	#,0,1,2,3,4,5,6,7,8,9,10,11,12	8	@L-Val	L	val	0,1,2,3,4,5,6,7,8,9,10,11,12,13	7	Val
BGC0001532	orf00004	A2	FALSE	L	ile(85.0);leu(80.0);val(75.0);ala(70.0);abu(70.0)	23474.0	37274.0	+	BGC0001532	#,0,1,2,3,4,5,6,7,8,9,10,11,12	9	Leu	NA	leu	0,1,2,3,4,5,6,7,8,9,10,11,12,13	8	Leu
BGC0001532	orf00004	A3			leu(75.0);hty(70.0);ala(65.0);ala-d(65.0);ile(65.0)	23474.0	37274.0	+	BGC0001532	#,0,1,2,3,4,5,6,7,8,9,10,11,12	10	Lys	NA	lys	0,1,2,3,4,5,6,7,8,9,10,11,12,13	9	Lys
BGC0001532	orf00004	A4			bht(75.0);phe(70.0);trp(70.0);tyr(70.0);vol(60.0)	23474.0	37274.0	+	BGC0001532	#,0,1,2,3,4,5,6,7,8,9,10,11,12	11	@D-Tyr	D	tyr	0,1,2,3,4,5,6,7,8,9,10,11,12,13	10	Phe
BGC0001532	orf00005	A1	FALSE	L	leu(100.0);ile(75.0);val(75.0);ala-d(70.0);abu(70.0)	37358.0	44777.0	+	BGC0001532	#,0,1,2,3,4,5,6,7,8,9,10,11,12	12	Leu	NA	leu	0,1,2,3,4,5,6,7,8,9,10,11,12,13	11	Leu
BGC0001532	orf00005	A2	FALSE	L	ile(85.0);leu(80.0);val(75.0);ala(70.0);abu(70.0)	37358.0	44777.0	+	BGC0001532	#,0,1,2,3,4,5,6,7,8,9,10,11,12	-	-	-	-	0,1,2,3,4,5,6,7,8,9,10,11,12,13	12	Val
BGC0001532	orf00009	A1	FALSE	L	tcl(50.0);met(30.0);sal(30.0);hyv(30.0);hty(30.0)	48298.0	53542.0	+	BGC0001532	#,0,1,2,3,4,5,6,7,8,9,10,11,12	13	Valol	NA	vol	0,1,2,3,4,5,6,7,8,9,10,11,12,13	13	akV
BGC0001565	orf00008	A1	FALSE	L	ala-d(90.0);pro(75.0);ala(70.0);leu(70.0);val(65.0)	9188.0	55022.0	-	BGC0001565	0,1,2,3,4,5,6,7,8,9,10*	2	@D-Ala	D	ala	0,1,2,3,4,5,6,7,8,9,10*	0	Ala
BGC0001565	orf00008	A10	TRUE	L	leu(95.0);val(75.0);ala-d(70.0);ile(70.0);bmt(70.0)	9188.0	55022.0	-	BGC0001565	0,1,2,3,4,5,6,7,8,9,10*	0	@L-NMe-Leu	L	leu+MT	0,1,2,3,4,5,6,7,8,9,10*	9	MeLeu
BGC0001565	orf00008	A11	FALSE	L	ala(90.0);pro(75.0);val(70.0);gly(65.0);leu(65.0)	9188.0	55022.0	-	BGC0001565	0,1,2,3,4,5,6,7,8,9,10*	1	@L-Ala	L	ala	0,1,2,3,4,5,6,7,8,9,10*	10	Ala
BGC0001565	orf00008	A2	TRUE	L	leu(95.0);val(75.0);ala-d(70.0);ile(70.0);bmt(70.0)	9188.0	55022.0	-	BGC0001565	0,1,2,3,4,5,6,7,8,9,10*	3	@L-NMe-Leu	L	leu+MT	0,1,2,3,4,5,6,7,8,9,10*	1	MeLeu
BGC0001565	orf00008	A3	TRUE	L	leu(95.0);val(75.0);ala-d(70.0);ile(70.0);bmt(70.0)	9188.0	55022.0	-	BGC0001565	0,1,2,3,4,5,6,7,8,9,10*	4	@L-NMe-Leu	L	leu+MT	0,1,2,3,4,5,6,7,8,9,10*	2	MeLeu
BGC0001565	orf00008	A4	TRUE	L	val(95.0);leu(75.0);ala(70.0);abu(70.0);gly(65.0)	9188.0	55022.0	-	BGC0001565	0,1,2,3,4,5,6,7,8,9,10*	5	@L-NMe-Val	L	val+MT	0,1,2,3,4,5,6,7,8,9,10*	3	MeVal
BGC0001565	orf00008	A5	TRUE	L	bmt(100.0);phe(75.0);trp(70.0);tyr(70.0);bht(70.0)	9188.0	55022.0	-	BGC0001565	0,1,2,3,4,5,6,7,8,9,10*	6	@L-NMe-Bmt	L	bmt+MT	0,1,2,3,4,5,6,7,8,9,10*	4	MeBmt
BGC0001565	orf00008	A6	FALSE	L	abu(85.0);ile(70.0);leu(70.0);val(65.0);ala(60.0)	9188.0	55022.0	-	BGC0001565	0,1,2,3,4,5,6,7,8,9,10*	7	@L-aThr/Thr	L	thr	0,1,2,3,4,5,6,7,8,9,10*	5	Abu/Thr
BGC0001565	orf00008	A7	TRUE	L	gly(75.0);pro(65.0);val(50.0);ser(45.0);pip(45.0)	9188.0	55022.0	-	BGC0001565	0,1,2,3,4,5,6,7,8,9,10*	8	NMe-Gly	NA	gly+MT	0,1,2,3,4,5,6,7,8,9,10*	6	MeGly
BGC0001565	orf00008	A8	TRUE	L	leu(95.0);val(75.0);ala-d(70.0);ile(70.0);bmt(70.0)	9188.0	55022.0	-	BGC0001565	0,1,2,3,4,5,6,7,8,9,10*	9	@L-NMe-Leu	L	leu+MT	0,1,2,3,4,5,6,7,8,9,10*	7	MeLeu
BGC0001565	orf00008	A9	FALSE	L	val(95.0);leu(75.0);pro(75.0);ala(70.0);abu(70.0)	9188.0	55022.0	-	BGC0001565	0,1,2,3,4,5,6,7,8,9,10*	10	@L-Val	L	val	0,1,2,3,4,5,6,7,8,9,10*	8	Val
BGC0001569	orf00012	A1	FALSE	L	ser(70.0);thr(70.0);allothr(65.0);dhpg(55.0);dhp(55.0)	9609.0	17448.0	-	BGC0001569	0,1,2,3,4,5*	2	@L-Orn	L	orn
BGC0001569	orf00012	A2	FALSE	D	asn(100.0);asp(90.0);glu(65.0);gln(60.0);cha(60.0)	9609.0	17448.0	-	BGC0001569	0,1,2,3,4,5*	3	OH-Asn	NA	asn+unk
BGC0001569	orf00013	A1	FALSE	L	ahp(70.0);hty(60.0);apa(60.0);ala(50.0);gly(50.0)	17570.0	31769.0	-	BGC0001569	0,1,2,3,4,5*	4	@L-Trp	L	trp
BGC0001569	orf00013	A2	FALSE	D	val(100.0);ile(85.0);leu(80.0);abu(80.0);ala(65.0)	17570.0	31769.0	-	BGC0001569	0,1,2,3,4,5*	5	@D-Val	D	val
BGC0001569	orf00013	A3	FALSE	D	leu(65.0);val(55.0);gly(50.0);ile(50.0);met(50.0)	17570.0	31769.0	-	BGC0001569	0,1,2,3,4,5*	0	@D-Leu	D	leu
BGC0001569	orf00013	A4	FALSE	L	val(85.0);leu(80.0);abu(75.0);ile(70.0);cha(70.0)	17570.0	31769.0	-	BGC0001569	0,1,2,3,4,5*	1	@L-Ile/aIle	L	ile
BGC0001582	orf00013	A1	TRUE	L	val(100.0);abu(90.0);ile(75.0);leu(70.0);ala(60.0)	18666.0	64407.0	-	BGC0001582	#,0,1,2,3,4,5,6,7,8,9,10,11	-	-	-	-	12,11,10,9,8,7,6,5,4,3*,2,1,0	0	N-Me-Val
BGC0001582	orf00013	A10	TRUE	L	hty(60.0);met(50.0);dht(50.0);hse(50.0);apa(50.0)	18666.0	64407.0	-	BGC0001582	#,0,1,2,3,4,5,6,7,8,9,10,11	9	@L-X0	L	none	12,11,10,9,8,7,6,5,4,3*,2,1,0	9	N-Me-4-OMe-L-Trp
BGC0001582	orf00013	A11	FALSE	L	val(100.0);abu(90.0);ile(75.0);leu(70.0);ala(60.0)	18666.0	64407.0	-	BGC0001582	#,0,1,2,3,4,5,6,7,8,9,10,11	10	@L-Val	L	val	12,11,10,9,8,7,6,5,4,3*,2,1,0	10	Val
BGC0001582	orf00013	A12	FALSE	L	phe(100.0);tyr(85.0);bht(85.0);trp(80.0);bmt(60.0)	18666.0	64407.0	-	BGC0001582	#,0,1,2,3,4,5,6,7,8,9,10,11	11	@L-Ph-Ser	L	none	12,11,10,9,8,7,6,5,4,3*,2,1,0	11	Ph-L-Ser
BGC0001582	orf00013	A13	FALSE	L	val(100.0);abu(90.0);ile(75.0);leu(70.0);ala(60.0)	18666.0	64407.0	-	BGC0001582	#,0,1,2,3,4,5,6,7,8,9,10,11	12	@L-Val	L	val	12,11,10,9,8,7,6,5,4,3*,2,1,0	12	Val
BGC0001582	orf00013	A2	FALSE	L	val(100.0);abu(90.0);ile(75.0);leu(70.0);ala(60.0)	18666.0	64407.0	-	BGC0001582	#,0,1,2,3,4,5,6,7,8,9,10,11	1	@L-Val	L	val	12,11,10,9,8,7,6,5,4,3*,2,1,0	1	Val
BGC0001582	orf00013	A3	TRUE	L	val(90.0);leu(80.0);abu(80.0);ile(75.0);ala(65.0)	18666.0	64407.0	-	BGC0001582	#,0,1,2,3,4,5,6,7,8,9,10,11	2	@L-NMe-aIle/NMe-Ile	L	ile+MT	12,11,10,9,8,7,6,5,4,3*,2,1,0	2	allo-Ile
BGC0001582	orf00013	A4	FALSE	L	thr(100.0);allothr(90.0);ser(80.0);dht(80.0);hpg(60.0)	18666.0	64407.0	-	BGC0001582	#,0,1,2,3,4,5,6,7,8,9,10,11	3	@L-aThr/Thr	L	thr	12,11,10,9,8,7,6,5,4,3*,2,1,0	3	NMe-Thr
BGC0001582	orf00013	A5	TRUE	L	thr(100.0);allothr(90.0);ser(80.0);dht(80.0);hpg(60.0)	18666.0	64407.0	-	BGC0001582	#,0,1,2,3,4,5,6,7,8,9,10,11	4	@L-NMe-Thr	L	thr+MT	12,11,10,9,8,7,6,5,4,3*,2,1,0	4	Thr
BGC0001582	orf00013	A6	FALSE	L	val(100.0);abu(90.0);ile(75.0);leu(70.0);ala(60.0)	18666.0	64407.0	-	BGC0001582	#,0,1,2,3,4,5,6,7,8,9,10,11	5	@L-Val	L	val	12,11,10,9,8,7,6,5,4,3*,2,1,0	5	Val
BGC0001582	orf00013	A7	TRUE	L	leu(75.0);gly(70.0);val(70.0);ala(65.0);ala-d(65.0)	18666.0	64407.0	-	BGC0001582	#,0,1,2,3,4,5,6,7,8,9,10,11	6	@L-NMe-Leu	L	leu+MT	12,11,10,9,8,7,6,5,4,3*,2,1,0	6	Leu
BGC0001582	orf00013	A8	FALSE	L	val(100.0);abu(90.0);ile(75.0);leu(70.0);ala(60.0)	18666.0	64407.0	-	BGC0001582	#,0,1,2,3,4,5,6,7,8,9,10,11	7	@L-Val	L	val	12,11,10,9,8,7,6,5,4,3*,2,1,0	7	Val
BGC0001582	orf00013	A9	TRUE	L	val(100.0);abu(90.0);ile(75.0);leu(70.0);ala(60.0)	18666.0	64407.0	-	BGC0001582	#,0,1,2,3,4,5,6,7,8,9,10,11	8	@L-NMe-Val	L	val+MT	12,11,10,9,8,7,6,5,4,3*,2,1,0	8	N-Me-Val
BGC0001614	orf00005	A1	FALSE	L	thr(100.0);allothr(100.0);dht(100.0);ser(80.0);dhpg(60.0)	4810.0	15850.0	-	BGC0001614	#,0,1,2,3,4,5,6,7,8	5	dhAbu	NA	abu+unk	9,8,7,6,5,4,3,2*,1,0	8	N-Me-Thr
BGC0001614	orf00005	A2	FALSE	D	glu(80.0);gln(75.0);asn(65.0);asp(60.0);arg(55.0)	4810.0	15850.0	-	BGC0001614	#,0,1,2,3,4,5,6,7,8	6	Gln	NA	gln	9,8,7,6,5,4,3,2*,1,0	7	Gly
BGC0001614	orf00005	A3	FALSE	L	gly(95.0);ala(70.0);ile(65.0);val(65.0);leu(60.0)	4810.0	15850.0	-	BGC0001614	#,0,1,2,3,4,5,6,7,8	7	Gly	NA	gly	9,8,7,6,5,4,3,2*,1,0	6	Gln
BGC0001614	orf00006	A1	FALSE	D	thr(100.0);allothr(100.0);dht(100.0);ser(80.0);dhpg(60.0)	15873.0	24963.0	-	BGC0001614	#,0,1,2,3,4,5,6,7,8	3	aThr/Thr	NA	thr	9,8,7,6,5,4,3,2*,1,0	5	Dhb
BGC0001614	orf00006	A2	FALSE	D	tyr(100.0);bht(90.0);phe(80.0);uda(70.0);trp(65.0)	15873.0	24963.0	-	BGC0001614	#,0,1,2,3,4,5,6,7,8	4	Tyr	NA	tyr	9,8,7,6,5,4,3,2*,1,0	4	Tyr
BGC0001614	orf00013	A1	FALSE	L	thr(100.0);allothr(100.0);dht(100.0);ser(80.0);dhpg(60.0)	30540.0	36987.0	-	BGC0001614	#,0,1,2,3,4,5,6,7,8	1	aThr/Thr	NA	thr	9,8,7,6,5,4,3,2*,1,0	3	Thr
BGC0001614	orf00013	A2	FALSE	L	thr(100.0);allothr(100.0);dht(100.0);ser(80.0);dhpg(60.0)	30540.0	36987.0	-	BGC0001614	#,0,1,2,3,4,5,6,7,8	2	aThr/Thr	NA	thr	9,8,7,6,5,4,3,2*,1,0	2	Thr
BGC0001614	orf00015	A1	TRUE	L	thr(100.0);allothr(100.0);dht(100.0);ser(80.0);dhpg(60.0)	39401.0	47882.0	-	BGC0001614	#,0,1,2,3,4,5,6,7,8	8	NMe-Thr	NA	thr+MT	9,8,7,6,5,4,3,2*,1,0	1	Thr
BGC0001614	orf00015	A2	FALSE	L	gln(95.0);glu(75.0);asn(60.0);asp(60.0);arg(55.0)	39401.0	47882.0	-	BGC0001614	#,0,1,2,3,4,5,6,7,8	9	Gln	NA	gln	9,8,7,6,5,4,3,2*,1,0	0	Dhh
BGC0001628	-	-							BGC0001628.1	#,0,1,2,3,4,5,6	0	Pha	NA	phe-ac
BGC0001628	orf00005	A1	FALSE	L	val(100.0);abu(90.0);ile(75.0);leu(70.0);ala(60.0)	5222.0	12920.0	+	BGC0001628.1	#,0,1,2,3,4,5,6	1	@L-Val	L	val	0,1,2,3,4,5,6	0	Val
BGC0001628	orf00005	A2	FALSE	D	asn(90.0);asp(90.0);gln(65.0);glu(65.0);arg(50.0)	5222.0	12920.0	+	BGC0001628.1	#,0,1,2,3,4,5,6	2	@D-Asp	D	asp	0,1,2,3,4,5,6	1	Asp
BGC0001628	orf00006	A1	FALSE	L	ala(95.0);gly(75.0);val(75.0);ala-d(70.0);ile(65.0)	12931.0	20539.0	+	BGC0001628.1	#,0,1,2,3,4,5,6	3	@L-Ala	L	ala	0,1,2,3,4,5,6	2	Ala
BGC0001628	orf00006	A2	FALSE	D	phe(75.0);bht(75.0);trp(70.0);tyr(70.0);phg(60.0)	12931.0	20539.0	+	BGC0001628.1	#,0,1,2,3,4,5,6	4	@D-3OH-Leu	D	leu+unk	0,1,2,3,4,5,6	3	Leu
BGC0001628	orf00007	A1	FALSE	L	ala(80.0);gly(70.0);ala-d(65.0);ile(65.0);leu(65.0)	20599.0	32077.0	+	BGC0001628.1	#,0,1,2,3,4,5,6	5	Gly	NA	gly	0,1,2,3,4,5,6	4	Gly
BGC0001628	orf00007	A2	FALSE	D	ala(95.0);gly(75.0);val(75.0);ala-d(70.0);ile(65.0)	20599.0	32077.0	+	BGC0001628.1	#,0,1,2,3,4,5,6	6	@D-Ala	D	ala	0,1,2,3,4,5,6	5	Ala
BGC0001628	orf00007	A3	FALSE	L	phe(80.0);trp(75.0);met(70.0);tyr(70.0);bht(70.0)	20599.0	32077.0	+	BGC0001628.1	#,0,1,2,3,4,5,6	7	@L-Phe	L	phe	0,1,2,3,4,5,6	6	Phe
BGC0001657	orf00004	A1	FALSE	L	thr(100.0);allothr(95.0);dht(90.0);ser(80.0);dhpg(60.0)	5994.0	33765.0	+	BGC0001657	#,0,1,2,3,4,5,6,7,8,9,10,11	1	@L-aThr/Thr	L	thr	0,1,2,3,4,5,6,7,8,9,10,11*	0	Thr
BGC0001657	orf00004	A2	FALSE	D	cit(70.0);arg(60.0);glu(60.0);lys(60.0);uda(60.0)	5994.0	33765.0	+	BGC0001657	#,0,1,2,3,4,5,6,7,8,9,10,11	2	@D-Arg	D	arg	0,1,2,3,4,5,6,7,8,9,10,11*	1	Arg
BGC0001657	orf00004	A3	FALSE	L	ser(100.0);thr(65.0);hpg(65.0);allothr(60.0);dpg(60.0)	5994.0	33765.0	+	BGC0001657	#,0,1,2,3,4,5,6,7,8,9,10,11	3	@L-Ser	L	ser	0,1,2,3,4,5,6,7,8,9,10,11*	2	Ser
BGC0001657	orf00004	A4	FALSE	L	gly(100.0);ala(75.0);leu(65.0);val(65.0);ile(60.0)	5994.0	33765.0	+	BGC0001657	#,0,1,2,3,4,5,6,7,8,9,10,11	4	Gly	NA	gly	0,1,2,3,4,5,6,7,8,9,10,11*	3	Gly
BGC0001657	orf00004	A5	TRUE	D	phe(95.0);tyr(85.0);bht(80.0);trp(75.0);uda(70.0)	5994.0	33765.0	+	BGC0001657	#,0,1,2,3,4,5,6,7,8,9,10,11	5	@D-NMe-Phe	D	phe+MT	0,1,2,3,4,5,6,7,8,9,10,11*	4	Phe
BGC0001657	orf00004	A6	FALSE	L	phe(75.0);bht(75.0);tyr(70.0);trp(65.0);phg(60.0)	5994.0	33765.0	+	BGC0001657	#,0,1,2,3,4,5,6,7,8,9,10,11	6	@L-Leu	L	leu	0,1,2,3,4,5,6,7,8,9,10,11*	5	Leu
BGC0001657	orf00004	A7	FALSE	D	asp(80.0);asn(70.0);arg(60.0);glu(60.0);lys(60.0)	5994.0	33765.0	+	BGC0001657	#,0,1,2,3,4,5,6,7,8,9,10,11	7	@D-Arg	D	arg	0,1,2,3,4,5,6,7,8,9,10,11*	6	Arg
BGC0001657	orf00005	A1	FALSE	L	glu(60.0);arg(55.0);asp(55.0);lys(55.0);orn(55.0)	33745.0	53263.0	+	BGC0001657	#,0,1,2,3,4,5,6,7,8,9,10,11	8	@L-Glu	L	glu	0,1,2,3,4,5,6,7,8,9,10,11*	7	Glu
BGC0001657	orf00005	A2	FALSE	D	gln(95.0);glu(75.0);asn(60.0);asp(60.0);aad(55.0)	33745.0	53263.0	+	BGC0001657	#,0,1,2,3,4,5,6,7,8,9,10,11	9	@D-Gln	D	gln	0,1,2,3,4,5,6,7,8,9,10,11*	8	Gln
BGC0001657	orf00005	A3	FALSE	D	leu(75.0);val(70.0);gly(65.0);ile(65.0);ala(60.0)	33745.0	53263.0	+	BGC0001657	#,0,1,2,3,4,5,6,7,8,9,10,11	10	@D-Trp	D	trp	0,1,2,3,4,5,6,7,8,9,10,11*	9	Trp
BGC0001657	orf00005	A4	FALSE	L	val(100.0);ile(85.0);abu(80.0);leu(75.0);ala(60.0)	33745.0	53263.0	+	BGC0001657	#,0,1,2,3,4,5,6,7,8,9,10,11	11	@L-Ile/aIle	L	ile	0,1,2,3,4,5,6,7,8,9,10,11*	10	Val/Ile
BGC0001657	orf00005	A5	FALSE	L	thr(100.0);allothr(95.0);dht(90.0);ser(80.0);dhpg(60.0)	33745.0	53263.0	+	BGC0001657	#,0,1,2,3,4,5,6,7,8,9,10,11	12	@L-aThr/Thr	L	thr	0,1,2,3,4,5,6,7,8,9,10,11*	11	Thr
BGC0001796	orf00010	A1	FALSE	D	asp(65.0);glu(65.0);asn(60.0);gln(60.0);apa(60.0)	7736.0	27020.0	-	BGC0001796	#,0,1,2,3	0	@D-Tyr	D	tyr	0,1,2,3,4	0	Phe
BGC0001796	orf00010	A2	FALSE	L	ser(100.0);thr(65.0);hpg(65.0);allothr(60.0);dpg(60.0)	7736.0	27020.0	-	BGC0001796	#,0,1,2,3	1	@L-Ser	L	ser	0,1,2,3,4	1	Ser
BGC0001796	orf00010	A3	FALSE	D	leu(60.0);met(60.0);bmt(60.0);ala(55.0);ser(55.0)	7736.0	27020.0	-	BGC0001796	#,0,1,2,3	2	@D-Leu	D	leu	0,1,2,3,4	2	Leu
BGC0001796	orf00010	A4	FALSE	L	gln(75.0);glu(70.0);asn(60.0);asp(60.0);aad(55.0)	7736.0	27020.0	-	BGC0001796	#,0,1,2,3	3	@L-Trp	L	trp	0,1,2,3,4	3	Phe
BGC0001796	orf00010	A5	FALSE	L	arg(50.0);glu(50.0);orn(50.0);dab(50.0);hty(50.0)	7736.0	27020.0	-	BGC0001796	#,0,1,2,3	4	@L-Arg	L	arg	0,1,2,3,4	4	Phe
BGC0001822	orf00002	A1	FALSE	L	ser(95.0);hpg(70.0);dpg(65.0);thr(60.0);cys(55.0)	1362.0	16062.0	+	BGC0001822	#,0,1,2,3,4,5,6,7	1	Ala	NA	ala	0,1,2,3,4,5,6,7,8,9*	2	Ala	thr+dehydration
BGC0001822	orf00002	A2	FALSE	D	leu(95.0);ile(75.0);val(75.0);ala-d(70.0);abu(70.0)	1362.0	16062.0	+	BGC0001822	#,0,1,2,3,4,5,6,7	2	Leu	NA	leu	0,1,2,3,4,5,6,7,8,9*	3	Leu	none
BGC0001822	orf00003	A1	FALSE	L	ala(50.0);gly(50.0);met(50.0);pro(50.0);ser(50.0)	16073.0	22562.0	+	BGC0001822	#,0,1,2,3,4,5,6,7	3	X0	NA	none	0,1,2,3,4,5,6,7,8,9*	4	Pro*	ile
BGC0001822	orf00003	A2	FALSE	L	cys(100.0);ser(60.0);ala(55.0);gly(55.0);thr(50.0)	16073.0	22562.0	+	BGC0001822	#,0,1,2,3,4,5,6,7	4	Cys	NA	cys	0,1,2,3,4,5,6,7,8,9*	5	???	b_ala
BGC0001822	orf00004	A1	FALSE	L	thr(100.0);allothr(100.0);dht(100.0);ser(80.0);dhpg(60.0)	22558.0	32521.0	+	BGC0001822	#,0,1,2,3,4,5,6,7	5	dhAbu	NA	abu+unk	0,1,2,3,4,5,6,7,8,9*	6	dhAbu	none
BGC0001822	orf00004	A2	FALSE	L	pro(85.0);pip(85.0);ala(50.0);ala-d(50.0);cys(50.0)	22558.0	32521.0	+	BGC0001822	#,0,1,2,3,4,5,6,7	6	Hpr	NA	pip	0,1,2,3,4,5,6,7,8,9*	7	Hpr	ile
BGC0001822	orf00004	A3	FALSE	L	thr(100.0);allothr(100.0);dht(100.0);ser(80.0);dhpg(60.0)	22558.0	32521.0	+	BGC0001822	#,0,1,2,3,4,5,6,7	7	aThr/Thr	NA	thr	0,1,2,3,4,5,6,7,8,9*	8	Thr	thr
BGC0001822	orf00005	A1	TRUE	L	val(100.0);ile(85.0);leu(80.0);abu(80.0);ala(65.0)	32517.0	37905.0	+	BGC0001822	#,0,1,2,3,4,5,6,7	8	NMe-Val	NA	val+MT	0,1,2,3,4,5,6,7,8,9*	9	NMe-Val	pip
